# Supplementary material for: Promoting caste equality in the labor market: The role of self-confidence
Source: PLoS One. 2025 Jul 31;20(7):e0327299. doi: 10.1371/journal.pone.0327299 (PMC12312929; doi:10.1371/journal.pone.0327299)
Supplement: S2 File — (XLS) [file pone.0327299.s006.xls]

## Sheet: Sheet1
ID	gender	caste	scoreprac	selfconf	score1
1	1	OBC	4	25	24
2	1	GEN	4	25	18
3	1	GEN	4	25	25
4	0	OBC	2	15	15
5	1	ST	4	25	21
6	1	OBC	5	28	17
7	1	OBC	5	25	22
8	0	SC	6	45	20
9	1	SC	2	12	14
10	1	GEN	4	25	25
11	1	GEN	3	15	15
12	1	GEN	3	20	20
13	0	SC	3	17	15
16	1	OBC	3	20	17
17	1	GEN	2	18	18
18	1	GEN	5	25	29
19	1	GEN	3	16	17
20	1	OBC	6	6	16
21	0	ST	3	16	14
22	0	GEN	6	36	28
23	1	GEN	4	32	18
24	1	GEN	3	17	21
25	1	GEN	4	24	27
26	1	GEN	3	30	18
27	0	GEN	2	20	14
28	1	GEN	4	20	17
29	1	SC	0	5	0
30	1	GEN	2	12	12
31	0	SC	3	24	14
40	1	GEN	2	13	19
41	1	SC	2	13	12
42	1		3	12	16
43	1	GEN	4	25	17
44	1	GEN	3	15	18
45	1	GEN	4	20	14
46	1	GEN	5	22	18
47	1	GEN	3	15	15
48	0	GEN	5	30	15
49	1	GEN	5	30	24
50	1	GEN	3	15	19
51	0	ST	1	25	22
52	1	SC	1	10	8
86	0	OBC	0	25	9
87	0	GEN	5	27	29
88	0	OBC	2	18	18
89	0	OBC	3	25	19
90	0	OBC	6	21	22
91	0	GEN	3	16	14
92	0	OBC	3	20	19
93	0	GEN	4	10	23
101	1	ST	5	20	19
102	0	OBC	7	20	12
103	1	GEN	3	15	23
104	0	OBC	4	20	17
105	0	OBC	2	15	12
106	0	GEN	3	15	18
107	0	OBC	3	18	14
108	0	OBC	2	10	16
109	0	GEN	2	10	10
110	0	ST	4	20	23
111	0	GEN	5	30	26
112	1	GEN	2	9	16
113	0	GEN	2	10	14
114	0	GEN	2	6	8
66	0	OBC	5	25	18
67	0	GEN	4	40	22
69	0	GEN	3	12	17
70	0	GEN	3	33	16
71	0	GEN	2	25	23
72	0	GEN	5	15	21
73	0	GEN	6	30	24
74	1	GEN	6	4	18
75	0	GEN	4	13	16
76	0	GEN	3	23	16
77	1	OBC	5	20	23
78	0	OBC	5	20	11
79	0	OBC	3	20	16
80	0	OBC	3	22	13
82	0	GEN	2	10	12
83	0	OBC	5	22	17
84	0	SC	1	11	11
85	0	OBC	2	10	14
