# Supplementary material for: Promoting caste equality in the labor market: The role of self-confidence
Source: PLoS One. 2025 Jul 31;20(7):e0327299. doi: 10.1371/journal.pone.0327299 (PMC12312929; doi:10.1371/journal.pone.0327299)
Supplement: S3 File — (XLS) [file pone.0327299.s007.xls]

## Sheet: Sheet1
id	worker	treatment	workerid	gender	caste	scoreprac	selfconf	score1	workerevaluation1	workerevaluation2	casteemp	newid	lowcaste_n	lowcaste	scoreprac_lowcaste	selfconf_lowcaste	c_scoreprac	c_selfconf	c_scoreprac_lowcaste	c_selfconf_lowcaste
10EM2	1	1	48	0	GEN	5	30	15	25		obc	1	0	0	0	0	1.09513	1.34383	0	0
10EM2	2	1	9	1	SC	2	12	14	15	14	obc	1	2	1	2	12	-0.941137	-0.95964	-0.941137	-0.95964
10EM2	3	1	13	0	SC	3	17	15	15	15	obc	1	2	1	3	17	-0.26238	-0.319788	-0.26238	-0.319788
10EM2	4	1	7	1	OBC	5	25	22	5		obc	1	1	1	5	25	1.09513	0.703974	1.09513	0.703974
10EM2	5	1	24	1	GEN	3	17	21	15		obc	1	0	0	0	0	-0.26238	-0.319788	0	0
10EM2	6	1	17	1	GEN	2	18	18	10	10	obc	1	0	0	0	0	-0.941137	-0.191818	0	0
10EM2	7	1	16	1	OBC	3	20	17	15	11	obc	1	1	1	3	20	-0.26238	0.0641228	-0.26238	0.0641228
10EM2	8	1	20	1	OBC	6	6	16	30		obc	1	1	1	6	6	1.77389	-1.72746	1.77389	-1.72746
10EM2	9	1	50	1	GEN	3	15	19	15	9	obc	1	0	0	0	0	-0.26238	-0.575729	0	0
10EM2	10	1	22	0	GEN	6	36	28	30	28	obc	1	0	0	0	0	1.77389	2.11165	0	0
10EM3	1	0	111	0	GEN	5	30	26	26	25	general	2	0	0	0	0	1.09513	1.34383	0	0
10EM3	2	0	78	0	OBC	5	20	11	26	10	general	2	1	1	5	20	1.09513	0.0641228	1.09513	0.0641228
10EM3	3	0	76	0	GEN	3	23	16	20		general	2	0	0	0	0	-0.26238	0.448034	0	0
10EM3	4	0	80	0	OBC	3	22	13	17		general	2	1	1	3	22	-0.26238	0.320063	-0.26238	0.320063
10EM3	5	0	87	0	GEN	5	27	29	27	28	general	2	0	0	0	0	1.09513	0.959915	0	0
10EM3	6	0	109	0	GEN	2	10	10	15		general	2	0	0	0	0	-0.941137	-1.21558	0	0
10EM3	7	0	112	1	GEN	2	9	16	15		general	2	0	0	0	0	-0.941137	-1.34355	0	0
10EM3	8	0	75	0	GEN	4	13	16	24	16	general	2	0	0	0	0	0.416377	-0.831669	0	0
10EM3	9	0	110	0	ST	4	20	23	22	22	general	2	2	1	4	20	0.416377	0.0641228	0.416377	0.0641228
10EM3	10	0	86	0	OBC	0	25	9	8		general	2	1	1	0	25	-2.29865	0.703974	-2.29865	0.703974
11EM2	1	1	48	0	GEN	5	30	15	18	12	general	3	0	0	0	0	1.09513	1.34383	0	0
11EM2	2	1	9	1	SC	2	12	14	17		general	3	2	1	2	12	-0.941137	-0.95964	-0.941137	-0.95964
11EM2	3	1	13	0	SC	3	17	15	15		general	3	2	1	3	17	-0.26238	-0.319788	-0.26238	-0.319788
11EM2	4	1	7	1	OBC	5	25	22	24	23	general	3	1	1	5	25	1.09513	0.703974	1.09513	0.703974
11EM2	5	1	24	1	GEN	3	17	21	15		general	3	0	0	0	0	-0.26238	-0.319788	0	0
11EM2	6	1	17	1	GEN	2	18	18	12		general	3	0	0	0	0	-0.941137	-0.191818	0	0
11EM2	7	1	16	1	OBC	3	20	17	18	15	general	3	1	1	3	20	-0.26238	0.0641228	-0.26238	0.0641228
11EM2	8	1	20	1	OBC	6	6	16	25	14	general	3	1	1	6	6	1.77389	-1.72746	1.77389	-1.72746
11EM2	9	1	50	1	GEN	3	15	19	15		general	3	0	0	0	0	-0.26238	-0.575729	0	0
11EM2	10	1	22	0	GEN	6	36	28	26	25	general	3	0	0	0	0	1.77389	2.11165	0	0
11EM3	1	0	111	0	GEN	5	30	26	30	24	general	4	0	0	0	0	1.09513	1.34383	0	0
11EM3	2	0	78	0	OBC	5	20	11	28	5	general	4	1	1	5	20	1.09513	0.0641228	1.09513	0.0641228
11EM3	3	0	76	0	GEN	3	23	16	25		general	4	0	0	0	0	-0.26238	0.448034	0	0
11EM3	4	0	80	0	OBC	3	22	13	26		general	4	1	1	3	22	-0.26238	0.320063	-0.26238	0.320063
11EM3	5	0	87	0	GEN	5	27	29	29	26	general	4	0	0	0	0	1.09513	0.959915	0	0
11EM3	6	0	109	0	GEN	2	10	10	20		general	4	0	0	0	0	-0.941137	-1.21558	0	0
11EM3	7	0	112	1	GEN	2	9	16	18		general	4	0	0	0	0	-0.941137	-1.34355	0	0
11EM3	8	0	75	0	GEN	4	13	16	28	10	general	4	0	0	0	0	0.416377	-0.831669	0	0
11EM3	9	0	110	0	ST	4	20	23	22	18	general	4	2	1	4	20	0.416377	0.0641228	0.416377	0.0641228
11EM3	10	0	86	0	OBC	0	25	9	5		general	4	1	1	0	25	-2.29865	0.703974	-2.29865	0.703974
12EM2	1	1	48	0	GEN	5	30	15	30	15	obc	5	0	0	0	0	1.09513	1.34383	0	0
12EM2	2	1	9	1	SC	2	12	14	15		obc	5	2	1	2	12	-0.941137	-0.95964	-0.941137	-0.95964
12EM2	3	1	13	0	SC	3	17	15	20	15	obc	5	2	1	3	17	-0.26238	-0.319788	-0.26238	-0.319788
12EM2	4	1	7	1	OBC	5	25	22	28	20	obc	5	1	1	5	25	1.09513	0.703974	1.09513	0.703974
12EM2	5	1	24	1	GEN	3	17	21	20		obc	5	0	0	0	0	-0.26238	-0.319788	0	0
12EM2	6	1	17	1	GEN	2	18	18	20		obc	5	0	0	0	0	-0.941137	-0.191818	0	0
12EM2	7	1	16	1	OBC	3	20	17	25	15	obc	5	1	1	3	20	-0.26238	0.0641228	-0.26238	0.0641228
12EM2	8	1	20	1	OBC	6	6	16	15		obc	5	1	1	6	6	1.77389	-1.72746	1.77389	-1.72746
12EM2	9	1	50	1	GEN	3	15	19	20		obc	5	0	0	0	0	-0.26238	-0.575729	0	0
12EM2	10	1	22	0	GEN	6	36	28		28	obc	5	0	0	0	0	1.77389	2.11165	0	0
12EM3	1	0	111	0	GEN	5	30	26	28	27	obc	6	0	0	0	0	1.09513	1.34383	0	0
12EM3	2	0	78	0	OBC	5	20	11	27	15	obc	6	1	1	5	20	1.09513	0.0641228	1.09513	0.0641228
12EM3	3	0	76	0	GEN	3	23	16	21		obc	6	0	0	0	0	-0.26238	0.448034	0	0
12EM3	4	0	80	0	OBC	3	22	13	20		obc	6	1	1	3	22	-0.26238	0.320063	-0.26238	0.320063
12EM3	5	0	87	0	GEN	5	27	29	28	28	obc	6	0	0	0	0	1.09513	0.959915	0	0
12EM3	6	0	109	0	GEN	2	10	10	14		obc	6	0	0	0	0	-0.941137	-1.21558	0	0
12EM3	7	0	112	1	GEN	2	9	16	14		obc	6	0	0	0	0	-0.941137	-1.34355	0	0
12EM3	8	0	75	0	GEN	4	13	16	22	18	obc	6	0	0	0	0	0.416377	-0.831669	0	0
12EM3	9	0	110	0	ST	4	20	23	20	23	obc	6	2	1	4	20	0.416377	0.0641228	0.416377	0.0641228
12EM3	10	0	86	0	OBC	0	25	9	2		obc	6	1	1	0	25	-2.29865	0.703974	-2.29865	0.703974
13EM2	1	1	48	0	GEN	5	30	15	25	20	obc	7	0	0	0	0	1.09513	1.34383	0	0
13EM2	2	1	9	1	SC	2	12	14	22		obc	7	2	1	2	12	-0.941137	-0.95964	-0.941137	-0.95964
13EM2	3	1	13	0	SC	3	17	15	20		obc	7	2	1	3	17	-0.26238	-0.319788	-0.26238	-0.319788
13EM2	4	1	7	1	OBC	5	25	22	25	25	obc	7	1	1	5	25	1.09513	0.703974	1.09513	0.703974
13EM2	5	1	24	1	GEN	3	17	21	19		obc	7	0	0	0	0	-0.26238	-0.319788	0	0
13EM2	6	1	17	1	GEN	2	18	18	15		obc	7	0	0	0	0	-0.941137	-0.191818	0	0
13EM2	7	1	16	1	OBC	3	20	17	20	18	obc	7	1	1	3	20	-0.26238	0.0641228	-0.26238	0.0641228
13EM2	8	1	20	1	OBC	6	6	16	23	15	obc	7	1	1	6	6	1.77389	-1.72746	1.77389	-1.72746
13EM2	9	1	50	1	GEN	3	15	19	18		obc	7	0	0	0	0	-0.26238	-0.575729	0	0
13EM2	10	1	22	0	GEN	6	36	28	30	28	obc	7	0	0	0	0	1.77389	2.11165	0	0
14EM2	1	1	48	0	GEN	5	30	15	28		general	8	0	0	0	0	1.09513	1.34383	0	0
14EM2	2	1	9	1	SC	2	12	14	15		general	8	2	1	2	12	-0.941137	-0.95964	-0.941137	-0.95964
14EM2	3	1	13	0	SC	3	17	15	18	15	general	8	2	1	3	17	-0.26238	-0.319788	-0.26238	-0.319788
14EM2	4	1	7	1	OBC	5	25	22	25	25	general	8	1	1	5	25	1.09513	0.703974	1.09513	0.703974
14EM2	5	1	24	1	GEN	3	17	21	18		general	8	0	0	0	0	-0.26238	-0.319788	0	0
14EM2	6	1	17	1	GEN	2	18	18	10		general	8	0	0	0	0	-0.941137	-0.191818	0	0
14EM2	7	1	16	1	OBC	3	20	17	18		general	8	1	1	3	20	-0.26238	0.0641228	-0.26238	0.0641228
14EM2	8	1	20	1	OBC	6	6	16	5		general	8	1	1	6	6	1.77389	-1.72746	1.77389	-1.72746
14EM2	9	1	50	1	GEN	3	15	19	20	20	general	8	0	0	0	0	-0.26238	-0.575729	0	0
14EM2	10	1	22	0	GEN	6	36	28	28	25	general	8	0	0	0	0	1.77389	2.11165	0	0
15EM2	1	1	48	0	GEN	5	30	15	25	15	obc	9	0	0	0	0	1.09513	1.34383	0	0
15EM2	2	1	9	1	SC	2	12	14	25		obc	9	2	1	2	12	-0.941137	-0.95964	-0.941137	-0.95964
15EM2	3	1	13	0	SC	3	17	15	15		obc	9	2	1	3	17	-0.26238	-0.319788	-0.26238	-0.319788
15EM2	4	1	7	1	OBC	5	25	22	25	22	obc	9	1	1	5	25	1.09513	0.703974	1.09513	0.703974
15EM2	5	1	24	1	GEN	3	17	21	15		obc	9	0	0	0	0	-0.26238	-0.319788	0	0
15EM2	6	1	17	1	GEN	2	18	18	25		obc	9	0	0	0	0	-0.941137	-0.191818	0	0
15EM2	7	1	16	1	OBC	3	20	17	25		obc	9	1	1	3	20	-0.26238	0.0641228	-0.26238	0.0641228
15EM2	8	1	20	1	OBC	6	6	16	30		obc	9	1	1	6	6	1.77389	-1.72746	1.77389	-1.72746
15EM2	9	1	50	1	GEN	3	15	19	15	19	obc	9	0	0	0	0	-0.26238	-0.575729	0	0
15EM2	10	1	22	0	GEN	6	36	28	30	28	obc	9	0	0	0	0	1.77389	2.11165	0	0
16EM2	1	1	28	1	GEN	4	20	17	20		general	10	0	0	0	0	0.416377	0.0641228	0	0
16EM2	2	1	8	0	SC	6	45	20	30	225	general	10	2	1	6	45	1.77389	3.26338	1.77389	3.26338
16EM2	3	1	44	1	GEN	3	15	18	15		general	10	0	0	0	0	-0.26238	-0.575729	0	0
16EM2	4	1	2	1	GEN	4	25	18	20	129	general	10	0	0	0	0	0.416377	0.703974	0	0
16EM2	5	1	49	1	GEN	5	30	24	25		general	10	0	0	0	0	1.09513	1.34383	0	0
16EM2	6	1	3	1	GEN	4	25	25	20	125	general	10	0	0	0	0	0.416377	0.703974	0	0
16EM2	7	1	11	1	GEN	3	15	15	15		general	10	0	0	0	0	-0.26238	-0.575729	0	0
16EM2	8	1	25	1	GEN	4	24	27	20	110	general	10	0	0	0	0	0.416377	0.576004	0	0
16EM2	9	1	12	1	GEN	3	20	20	15	100	general	10	0	0	0	0	-0.26238	0.0641228	0	0
16EM2	10	1	41	1	SC	2	13	12	10		general	10	2	1	2	13	-0.941137	-0.831669	-0.941137	-0.831669
17EM2	1	1	28	1	GEN	4	20	17	22	18	obc	11	0	0	0	0	0.416377	0.0641228	0	0
17EM2	2	1	8	0	SC	6	45	20	25	21	obc	11	2	1	6	45	1.77389	3.26338	1.77389	3.26338
17EM2	3	1	44	1	GEN	3	15	18	18		obc	11	0	0	0	0	-0.26238	-0.575729	0	0
17EM2	4	1	2	1	GEN	4	25	18	27	20	obc	11	0	0	0	0	0.416377	0.703974	0	0
17EM2	5	1	49	1	GEN	5	30	24	30	23	obc	11	0	0	0	0	1.09513	1.34383	0	0
17EM2	6	1	3	1	GEN	4	25	25	26		obc	11	0	0	0	0	0.416377	0.703974	0	0
17EM2	7	1	11	1	GEN	3	15	15	18		obc	11	0	0	0	0	-0.26238	-0.575729	0	0
17EM2	8	1	25	1	GEN	4	24	27	20	25	obc	11	0	0	0	0	0.416377	0.576004	0	0
17EM2	9	1	12	1	GEN	3	20	20	15		obc	11	0	0	0	0	-0.26238	0.0641228	0	0
17EM2	10	1	41	1	SC	2	13	12	12		obc	11	2	1	2	13	-0.941137	-0.831669	-0.941137	-0.831669
1EM2	1	1	48	0	GEN	5	30	15	26		general	12	0	0	0	0	1.09513	1.34383	0	0
1EM2	2	1	9	1	SC	2	12	14	26	18	general	12	2	1	2	12	-0.941137	-0.95964	-0.941137	-0.95964
1EM2	3	1	13	0	SC	3	17	15	18		general	12	2	1	3	17	-0.26238	-0.319788	-0.26238	-0.319788
1EM2	4	1	7	1	OBC	5	25	22	27		general	12	1	1	5	25	1.09513	0.703974	1.09513	0.703974
1EM2	5	1	24	1	GEN	3	17	21	18		general	12	0	0	0	0	-0.26238	-0.319788	0	0
1EM2	6	1	17	1	GEN	2	18	18	14	22	general	12	0	0	0	0	-0.941137	-0.191818	0	0
1EM2	7	1	16	1	OBC	3	20	17	17	24	general	12	1	1	3	20	-0.26238	0.0641228	-0.26238	0.0641228
1EM2	8	1	20	1	OBC	6	6	16	20		general	12	1	1	6	6	1.77389	-1.72746	1.77389	-1.72746
1EM2	9	1	50	1	GEN	3	15	19	17		general	12	0	0	0	0	-0.26238	-0.575729	0	0
1EM2	10	1	22	0	GEN	6	36	28	30	28	general	12	0	0	0	0	1.77389	2.11165	0	0
1EM3	1	0	111	0	GEN	5	30	26	24	22	general	13	0	0	0	0	1.09513	1.34383	0	0
1EM3	2	0	78	0	OBC	5	20	11	26	15	general	13	1	1	5	20	1.09513	0.0641228	1.09513	0.0641228
1EM3	3	0	76	0	GEN	3	23	16	20		general	13	0	0	0	0	-0.26238	0.448034	0	0
1EM3	4	0	80	0	OBC	3	22	13	21		general	13	1	1	3	22	-0.26238	0.320063	-0.26238	0.320063
1EM3	5	0	87	0	GEN	5	27	29	25	27	general	13	0	0	0	0	1.09513	0.959915	0	0
1EM3	6	0	109	0	GEN	2	10	10	30		general	13	0	0	0	0	-0.941137	-1.21558	0	0
1EM3	7	0	112	1	GEN	2	9	16	15		general	13	0	0	0	0	-0.941137	-1.34355	0	0
1EM3	8	0	75	0	GEN	4	13	16	23	15	general	13	0	0	0	0	0.416377	-0.831669	0	0
1EM3	9	0	110	0	ST	4	20	23	22	25	general	13	2	1	4	20	0.416377	0.0641228	0.416377	0.0641228
1EM3	10	0	86	0	OBC	0	25	9	4		general	13	1	1	0	25	-2.29865	0.703974	-2.29865	0.703974
22EM2	1	1	28	1	GEN	4	20	17	18		obc	14	0	0	0	0	0.416377	0.0641228	0	0
22EM2	2	1	8	0	SC	6	45	20	30	18	obc	14	2	1	6	45	1.77389	3.26338	1.77389	3.26338
22EM2	3	1	44	1	GEN	3	15	18	12		obc	14	0	0	0	0	-0.26238	-0.575729	0	0
22EM2	4	1	2	1	GEN	4	25	18	20	15	obc	14	0	0	0	0	0.416377	0.703974	0	0
22EM2	5	1	49	1	GEN	5	30	24	26	25	obc	14	0	0	0	0	1.09513	1.34383	0	0
22EM2	6	1	3	1	GEN	4	25	25	19	25	obc	14	0	0	0	0	0.416377	0.703974	0	0
22EM2	7	1	11	1	GEN	3	15	15	17		obc	14	0	0	0	0	-0.26238	-0.575729	0	0
22EM2	8	1	25	1	GEN	4	24	27	18	25	obc	14	0	0	0	0	0.416377	0.576004	0	0
22EM2	9	1	12	1	GEN	3	20	20	17		obc	14	0	0	0	0	-0.26238	0.0641228	0	0
22EM2	10	1	41	1	SC	2	13	12	11		obc	14	2	1	2	13	-0.941137	-0.831669	-0.941137	-0.831669
23EM2	1	1	28	1	GEN	4	20	17	30		general	15	0	0	0	0	0.416377	0.0641228	0	0
23EM2	2	1	8	0	SC	6	45	20		22	general	15	2	1	6	45	1.77389	3.26338	1.77389	3.26338
23EM2	3	1	44	1	GEN	3	15	18	25		general	15	0	0	0	0	-0.26238	-0.575729	0	0
23EM2	4	1	2	1	GEN	4	25	18	30	20	general	15	0	0	0	0	0.416377	0.703974	0	0
23EM2	5	1	49	1	GEN	5	30	24	30	26	general	15	0	0	0	0	1.09513	1.34383	0	0
23EM2	6	1	3	1	GEN	4	25	25	30	28	general	15	0	0	0	0	0.416377	0.703974	0	0
23EM2	7	1	11	1	GEN	3	15	15	25		general	15	0	0	0	0	-0.26238	-0.575729	0	0
23EM2	8	1	25	1	GEN	4	24	27	25	28	general	15	0	0	0	0	0.416377	0.576004	0	0
23EM2	9	1	12	1	GEN	3	20	20	25		general	15	0	0	0	0	-0.26238	0.0641228	0	0
23EM2	10	1	41	1	SC	2	13	12	20		general	15	2	1	2	13	-0.941137	-0.831669	-0.941137	-0.831669
24EM2	1	1	28	1	GEN	4	20	17	20		general	16	0	0	0	0	0.416377	0.0641228	0	0
24EM2	2	1	8	0	SC	6	45	20	30	20	general	16	2	1	6	45	1.77389	3.26338	1.77389	3.26338
24EM2	3	1	44	1	GEN	3	15	18	15		general	16	0	0	0	0	-0.26238	-0.575729	0	0
24EM2	4	1	2	1	GEN	4	25	18	20	20	general	16	0	0	0	0	0.416377	0.703974	0	0
24EM2	5	1	49	1	GEN	5	30	24	25	25	general	16	0	0	0	0	1.09513	1.34383	0	0
24EM2	6	1	3	1	GEN	4	25	25	20	25	general	16	0	0	0	0	0.416377	0.703974	0	0
24EM2	7	1	11	1	GEN	3	15	15	15		general	16	0	0	0	0	-0.26238	-0.575729	0	0
24EM2	8	1	25	1	GEN	4	24	27	20	28	general	16	0	0	0	0	0.416377	0.576004	0	0
24EM2	9	1	12	1	GEN	3	20	20	15		general	16	0	0	0	0	-0.26238	0.0641228	0	0
24EM2	10	1	41	1	SC	2	13	12	10		general	16	2	1	2	13	-0.941137	-0.831669	-0.941137	-0.831669
26EM2	1	1	43	1	GEN	4	25	17	20	20	st	17	0	0	0	0	0.416377	0.703974	0	0
26EM2	2	1	47	1	GEN	3	15	15	18	23	st	17	0	0	0	0	-0.26238	-0.575729	0	0
26EM2	3	1	19	1	GEN	3	16	17	21	23	st	17	0	0	0	0	-0.26238	-0.447758	0	0
26EM2	4	1	26	1	GEN	3	30	18	23		st	17	0	0	0	0	-0.26238	1.34383	0	0
26EM2	5	1	1	1	OBC	4	25	24	22	24	st	17	1	1	4	25	0.416377	0.703974	0.416377	0.703974
26EM2	6	1	31	0	SC	3	24	14	24		st	17	2	1	3	24	-0.26238	0.576004	-0.26238	0.576004
26EM2	7	1	21	0	ST	3	16	14	24		st	17	2	1	3	16	-0.26238	-0.447758	-0.26238	-0.447758
26EM2	8	1	29	1	SC	0	5	0	15		st	17	2	1	0	5	-2.29865	-1.85543	-2.29865	-1.85543
26EM2	9	1	30	1	GEN	2	12	12	17		st	17	0	0	0	0	-0.941137	-0.95964	0	0
26EM2	10	1	5	1	ST	4	25	21	25	23	st	17	2	1	4	25	0.416377	0.703974	0.416377	0.703974
27EM2	1	1	43	1	GEN	4	25	17	28	20	obc	18	0	0	0	0	0.416377	0.703974	0	0
27EM2	2	1	47	1	GEN	3	15	15	27		obc	18	0	0	0	0	-0.26238	-0.575729	0	0
27EM2	3	1	19	1	GEN	3	16	17	29		obc	18	0	0	0	0	-0.26238	-0.447758	0	0
27EM2	4	1	26	1	GEN	3	30	18	30	23	obc	18	0	0	0	0	-0.26238	1.34383	0	0
27EM2	5	1	1	1	OBC	4	25	24	25	24	obc	18	1	1	4	25	0.416377	0.703974	0.416377	0.703974
27EM2	6	1	31	0	SC	3	24	14	29		obc	18	2	1	3	24	-0.26238	0.576004	-0.26238	0.576004
27EM2	7	1	21	0	ST	3	16	14	25	20	obc	18	2	1	3	16	-0.26238	-0.447758	-0.26238	-0.447758
27EM2	8	1	29	1	SC	0	5	0	20		obc	18	2	1	0	5	-2.29865	-1.85543	-2.29865	-1.85543
27EM2	9	1	30	1	GEN	2	12	12	22		obc	18	0	0	0	0	-0.941137	-0.95964	0	0
27EM2	10	1	5	1	ST	4	25	21	16	21	obc	18	2	1	4	25	0.416377	0.703974	0.416377	0.703974
28EM2	1	1	43	1	GEN	4	25	17	20	12	general	19	0	0	0	0	0.416377	0.703974	0	0
28EM2	2	1	47	1	GEN	3	15	15	18		general	19	0	0	0	0	-0.26238	-0.575729	0	0
28EM2	3	1	19	1	GEN	3	16	17	12		general	19	0	0	0	0	-0.26238	-0.447758	0	0
28EM2	4	1	26	1	GEN	3	30	18	18		general	19	0	0	0	0	-0.26238	1.34383	0	0
28EM2	5	1	1	1	OBC	4	25	24	23	24	general	19	1	1	4	25	0.416377	0.703974	0.416377	0.703974
28EM2	6	1	31	0	SC	3	24	14	19	15	general	19	2	1	3	24	-0.26238	0.576004	-0.26238	0.576004
28EM2	7	1	21	0	ST	3	16	14	19	20	general	19	2	1	3	16	-0.26238	-0.447758	-0.26238	-0.447758
28EM2	8	1	29	1	SC	0	5	0	10		general	19	2	1	0	5	-2.29865	-1.85543	-2.29865	-1.85543
28EM2	9	1	30	1	GEN	2	12	12	15		general	19	0	0	0	0	-0.941137	-0.95964	0	0
28EM2	10	1	5	1	ST	4	25	21	20	23	general	19	2	1	4	25	0.416377	0.703974	0.416377	0.703974
29EM2	1	1	43	1	GEN	4	25	17	20	19	obc	20	0	0	0	0	0.416377	0.703974	0	0
29EM2	2	1	47	1	GEN	3	15	15	15	15	obc	20	0	0	0	0	-0.26238	-0.575729	0	0
29EM2	3	1	19	1	GEN	3	16	17	16		obc	20	0	0	0	0	-0.26238	-0.447758	0	0
29EM2	4	1	26	1	GEN	3	30	18	20	18	obc	20	0	0	0	0	-0.26238	1.34383	0	0
29EM2	5	1	1	1	OBC	4	25	24	20	25	obc	20	1	1	4	25	0.416377	0.703974	0.416377	0.703974
29EM2	6	1	31	0	SC	3	24	14	16		obc	20	2	1	3	24	-0.26238	0.576004	-0.26238	0.576004
29EM2	7	1	21	0	ST	3	16	14	16		obc	20	2	1	3	16	-0.26238	-0.447758	-0.26238	-0.447758
29EM2	8	1	29	1	SC	0	5	0	1		obc	20	2	1	0	5	-2.29865	-1.85543	-2.29865	-1.85543
29EM2	9	1	30	1	GEN	2	12	12	10		obc	20	0	0	0	0	-0.941137	-0.95964	0	0
29EM2	10	1	5	1	ST	4	25	21	20	23	obc	20	2	1	4	25	0.416377	0.703974	0.416377	0.703974
2EM2	1	1	48	0	GEN	5	30	15	24	12	general	21	0	0	0	0	1.09513	1.34383	0	0
2EM2	2	1	9	1	SC	2	12	14	16		general	21	2	1	2	12	-0.941137	-0.95964	-0.941137	-0.95964
2EM2	3	1	13	0	SC	3	17	15	18		general	21	2	1	3	17	-0.26238	-0.319788	-0.26238	-0.319788
2EM2	4	1	7	1	OBC	5	25	22	20	20	general	21	1	1	5	25	1.09513	0.703974	1.09513	0.703974
2EM2	5	1	24	1	GEN	3	17	21	18		general	21	0	0	0	0	-0.26238	-0.319788	0	0
2EM2	6	1	17	1	GEN	2	18	18	14		general	21	0	0	0	0	-0.941137	-0.191818	0	0
2EM2	7	1	16	1	OBC	3	20	17	12		general	21	1	1	3	20	-0.26238	0.0641228	-0.26238	0.0641228
2EM2	8	1	20	1	OBC	6	6	16	20	14	general	21	1	1	6	6	1.77389	-1.72746	1.77389	-1.72746
2EM2	9	1	50	1	GEN	3	15	19	18		general	21	0	0	0	0	-0.26238	-0.575729	0	0
2EM2	10	1	22	0	GEN	6	36	28	21	28	general	21	0	0	0	0	1.77389	2.11165	0	0
2EM3	1	0	111	0	GEN	5	30	26	27	25	general	22	0	0	0	0	1.09513	1.34383	0	0
2EM3	2	0	78	0	OBC	5	20	11	26	13	general	22	1	1	5	20	1.09513	0.0641228	1.09513	0.0641228
2EM3	3	0	76	0	GEN	3	23	16	18		general	22	0	0	0	0	-0.26238	0.448034	0	0
2EM3	4	0	80	0	OBC	3	22	13	19		general	22	1	1	3	22	-0.26238	0.320063	-0.26238	0.320063
2EM3	5	0	87	0	GEN	5	27	29	28	26	general	22	0	0	0	0	1.09513	0.959915	0	0
2EM3	6	0	109	0	GEN	2	10	10	17		general	22	0	0	0	0	-0.941137	-1.21558	0	0
2EM3	7	0	112	1	GEN	2	9	16	11		general	22	0	0	0	0	-0.941137	-1.34355	0	0
2EM3	8	0	75	0	GEN	4	13	16	24	13	general	22	0	0	0	0	0.416377	-0.831669	0	0
2EM3	9	0	110	0	ST	4	20	23	23	23	general	22	2	1	4	20	0.416377	0.0641228	0.416377	0.0641228
2EM3	10	0	86	0	OBC	0	25	9	14		general	22	1	1	0	25	-2.29865	0.703974	-2.29865	0.703974
30EM2	1	1	43	1	GEN	4	25	17	24	19	general	23	0	0	0	0	0.416377	0.703974	0	0
30EM2	2	1	47	1	GEN	3	15	15	19		general	23	0	0	0	0	-0.26238	-0.575729	0	0
30EM2	3	1	19	1	GEN	3	16	17	18		general	23	0	0	0	0	-0.26238	-0.447758	0	0
30EM2	4	1	26	1	GEN	3	30	18	19		general	23	0	0	0	0	-0.26238	1.34383	0	0
30EM2	5	1	1	1	OBC	4	25	24	25	27	general	23	1	1	4	25	0.416377	0.703974	0.416377	0.703974
30EM2	6	1	31	0	SC	3	24	14	18	15	general	23	2	1	3	24	-0.26238	0.576004	-0.26238	0.576004
30EM2	7	1	21	0	ST	3	16	14	17	15	general	23	2	1	3	16	-0.26238	-0.447758	-0.26238	-0.447758
30EM2	8	1	29	1	SC	0	5	0	3		general	23	2	1	0	5	-2.29865	-1.85543	-2.29865	-1.85543
30EM2	9	1	30	1	GEN	2	12	12	15		general	23	0	0	0	0	-0.941137	-0.95964	0	0
30EM2	10	1	5	1	ST	4	25	21	24	23	general	23	2	1	4	25	0.416377	0.703974	0.416377	0.703974
31EM2	1	1	6	1	OBC	5	28	17	28	17	obc	24	1	1	5	28	1.09513	1.08789	1.09513	1.08789
31EM2	2	1	4	0	OBC	2	15	15	11		obc	24	1	1	2	15	-0.941137	-0.575729	-0.941137	-0.575729
31EM2	3	1	51	0	ST	1	25	22	7		obc	24	2	1	1	25	-1.61989	0.703974	-1.61989	0.703974
31EM2	4	1	18	1	GEN	5	25	29	27	28	obc	24	0	0	0	0	1.09513	0.703974	0	0
31EM2	5	1	52	1	SC	1	10	8	7		obc	24	2	1	1	10	-1.61989	-1.21558	-1.61989	-1.21558
31EM2	6	1	10	1	GEN	4	25	25	23	25	obc	24	0	0	0	0	0.416377	0.703974	0	0
31EM2	7	1	27	0	GEN	2	20	14	13		obc	24	0	0	0	0	-0.941137	0.0641228	0	0
31EM2	8	1	46	1	GEN	5	22	18	27	20	obc	24	0	0	0	0	1.09513	0.320063	0	0
31EM2	9	1	23	1	GEN	4	32	18	28	19	obc	24	0	0	0	0	0.416377	1.59977	0	0
31EM2	10	1	40	1	GEN	2	13	19	11		obc	24	0	0	0	0	-0.941137	-0.831669	0	0
32EM2	1	1	6	1	OBC	5	28	17	27	12	sc	25	1	1	5	28	1.09513	1.08789	1.09513	1.08789
32EM2	2	1	4	0	OBC	2	15	15	12	20	sc	25	1	1	2	15	-0.941137	-0.575729	-0.941137	-0.575729
32EM2	3	1	51	0	ST	1	25	22	8		sc	25	2	1	1	25	-1.61989	0.703974	-1.61989	0.703974
32EM2	4	1	18	1	GEN	5	25	29	20	25	sc	25	0	0	0	0	1.09513	0.703974	0	0
32EM2	5	1	52	1	SC	1	10	8	10	12	sc	25	2	1	1	10	-1.61989	-1.21558	-1.61989	-1.21558
32EM2	6	1	10	1	GEN	4	25	25	20		sc	25	0	0	0	0	0.416377	0.703974	0	0
32EM2	7	1	27	0	GEN	2	20	14	12		sc	25	0	0	0	0	-0.941137	0.0641228	0	0
32EM2	8	1	46	1	GEN	5	22	18	25	20	sc	25	0	0	0	0	1.09513	0.320063	0	0
32EM2	9	1	23	1	GEN	4	32	18	30		sc	25	0	0	0	0	0.416377	1.59977	0	0
32EM2	10	1	40	1	GEN	2	13	19	15		sc	25	0	0	0	0	-0.941137	-0.831669	0	0
33EM2	1	1	6	1	OBC	5	28	17	27	20	general	26	1	1	5	28	1.09513	1.08789	1.09513	1.08789
33EM2	2	1	4	0	OBC	2	15	15	12		general	26	1	1	2	15	-0.941137	-0.575729	-0.941137	-0.575729
33EM2	3	1	51	0	ST	1	25	22	7		general	26	2	1	1	25	-1.61989	0.703974	-1.61989	0.703974
33EM2	4	1	18	1	GEN	5	25	29	28	28	general	26	0	0	0	0	1.09513	0.703974	0	0
33EM2	5	1	52	1	SC	1	10	8	6		general	26	2	1	1	10	-1.61989	-1.21558	-1.61989	-1.21558
33EM2	6	1	10	1	GEN	4	25	25	23	26	general	26	0	0	0	0	0.416377	0.703974	0	0
33EM2	7	1	27	0	GEN	2	20	14	13		general	26	0	0	0	0	-0.941137	0.0641228	0	0
33EM2	8	1	46	1	GEN	5	22	18	24	21	general	26	0	0	0	0	1.09513	0.320063	0	0
33EM2	9	1	23	1	GEN	4	32	18	26	22	general	26	0	0	0	0	0.416377	1.59977	0	0
33EM2	10	1	40	1	GEN	2	13	19	12		general	26	0	0	0	0	-0.941137	-0.831669	0	0
34EM2	1	1	6	1	OBC	5	28	17	26	17	general	27	1	1	5	28	1.09513	1.08789	1.09513	1.08789
34EM2	2	1	4	0	OBC	2	15	15	13	17	general	27	1	1	2	15	-0.941137	-0.575729	-0.941137	-0.575729
34EM2	3	1	51	0	ST	1	25	22	6		general	27	2	1	1	25	-1.61989	0.703974	-1.61989	0.703974
34EM2	4	1	18	1	GEN	5	25	29	26	27	general	27	0	0	0	0	1.09513	0.703974	0	0
34EM2	5	1	52	1	SC	1	10	8	10		general	27	2	1	1	10	-1.61989	-1.21558	-1.61989	-1.21558
34EM2	6	1	10	1	GEN	4	25	25	23	25	general	27	0	0	0	0	0.416377	0.703974	0	0
34EM2	7	1	27	0	GEN	2	20	14	13		general	27	0	0	0	0	-0.941137	0.0641228	0	0
34EM2	8	1	46	1	GEN	5	22	18	27	18	general	27	0	0	0	0	1.09513	0.320063	0	0
34EM2	9	1	23	1	GEN	4	32	18	23		general	27	0	0	0	0	0.416377	1.59977	0	0
34EM2	10	1	40	1	GEN	2	13	19	13		general	27	0	0	0	0	-0.941137	-0.831669	0	0
35EM2	1	1	6	1	OBC	5	28	17	28	14	general	28	1	1	5	28	1.09513	1.08789	1.09513	1.08789
35EM2	2	1	4	0	OBC	2	15	15	14		general	28	1	1	2	15	-0.941137	-0.575729	-0.941137	-0.575729
35EM2	3	1	51	0	ST	1	25	22	7		general	28	2	1	1	25	-1.61989	0.703974	-1.61989	0.703974
35EM2	4	1	18	1	GEN	5	25	29	26	26	general	28	0	0	0	0	1.09513	0.703974	0	0
35EM2	5	1	52	1	SC	1	10	8	8		general	28	2	1	1	10	-1.61989	-1.21558	-1.61989	-1.21558
35EM2	6	1	10	1	GEN	4	25	25	20	25	general	28	0	0	0	0	0.416377	0.703974	0	0
35EM2	7	1	27	0	GEN	2	20	14	10		general	28	0	0	0	0	-0.941137	0.0641228	0	0
35EM2	8	1	46	1	GEN	5	22	18	20	16	general	28	0	0	0	0	1.09513	0.320063	0	0
35EM2	9	1	23	1	GEN	4	32	18	26	18	general	28	0	0	0	0	0.416377	1.59977	0	0
35EM2	10	1	40	1	GEN	2	13	19	12		general	28	0	0	0	0	-0.941137	-0.831669	0	0
36EM2	1	1	6	1	OBC	5	28	17	29	20	obc	29	1	1	5	28	1.09513	1.08789	1.09513	1.08789
36EM2	2	1	4	0	OBC	2	15	15	18	20	obc	29	1	1	2	15	-0.941137	-0.575729	-0.941137	-0.575729
36EM2	3	1	51	0	ST	1	25	22	20		obc	29	2	1	1	25	-1.61989	0.703974	-1.61989	0.703974
36EM2	4	1	18	1	GEN	5	25	29	25	28	obc	29	0	0	0	0	1.09513	0.703974	0	0
36EM2	5	1	52	1	SC	1	10	8	15		obc	29	2	1	1	10	-1.61989	-1.21558	-1.61989	-1.21558
36EM2	6	1	10	1	GEN	4	25	25	27	28	obc	29	0	0	0	0	0.416377	0.703974	0	0
36EM2	7	1	27	0	GEN	2	20	14	23		obc	29	0	0	0	0	-0.941137	0.0641228	0	0
36EM2	8	1	46	1	GEN	5	22	18	23	20	obc	29	0	0	0	0	1.09513	0.320063	0	0
36EM2	9	1	23	1	GEN	4	32	18	28		obc	29	0	0	0	0	0.416377	1.59977	0	0
36EM2	10	1	40	1	GEN	2	13	19	17		obc	29	0	0	0	0	-0.941137	-0.831669	0	0
37EM2	1	1	6	1	OBC	5	28	17	25	15	general	30	1	1	5	28	1.09513	1.08789	1.09513	1.08789
37EM2	2	1	4	0	OBC	2	15	15	12		general	30	1	1	2	15	-0.941137	-0.575729	-0.941137	-0.575729
37EM2	3	1	51	0	ST	1	25	22	15		general	30	2	1	1	25	-1.61989	0.703974	-1.61989	0.703974
37EM2	4	1	18	1	GEN	5	25	29	26	27	general	30	0	0	0	0	1.09513	0.703974	0	0
37EM2	5	1	52	1	SC	1	10	8	8		general	30	2	1	1	10	-1.61989	-1.21558	-1.61989	-1.21558
37EM2	6	1	10	1	GEN	4	25	25	21		general	30	0	0	0	0	0.416377	0.703974	0	0
37EM2	7	1	27	0	GEN	2	20	14	17	16	general	30	0	0	0	0	-0.941137	0.0641228	0	0
37EM2	8	1	46	1	GEN	5	22	18	25	17	general	30	0	0	0	0	1.09513	0.320063	0	0
37EM2	9	1	23	1	GEN	4	32	18	25	17	general	30	0	0	0	0	0.416377	1.59977	0	0
37EM2	10	1	40	1	GEN	2	13	19	13		general	30	0	0	0	0	-0.941137	-0.831669	0	0
38EM2	1	1	6	1	OBC	5	28	17	26	14	general	31	1	1	5	28	1.09513	1.08789	1.09513	1.08789
38EM2	2	1	4	0	OBC	2	15	15	15	26	general	31	1	1	2	15	-0.941137	-0.575729	-0.941137	-0.575729
38EM2	3	1	51	0	ST	1	25	22	10		general	31	2	1	1	25	-1.61989	0.703974	-1.61989	0.703974
38EM2	4	1	18	1	GEN	5	25	29	28	28	general	31	0	0	0	0	1.09513	0.703974	0	0
38EM2	5	1	52	1	SC	1	10	8	10	25	general	31	2	1	1	10	-1.61989	-1.21558	-1.61989	-1.21558
38EM2	6	1	10	1	GEN	4	25	25	25		general	31	0	0	0	0	0.416377	0.703974	0	0
38EM2	7	1	27	0	GEN	2	20	14	15		general	31	0	0	0	0	-0.941137	0.0641228	0	0
38EM2	8	1	46	1	GEN	5	22	18	25	26	general	31	0	0	0	0	1.09513	0.320063	0	0
38EM2	9	1	23	1	GEN	4	32	18	22		general	31	0	0	0	0	0.416377	1.59977	0	0
38EM2	10	1	40	1	GEN	2	13	19	15		general	31	0	0	0	0	-0.941137	-0.831669	0	0
39EM2	1	1	6	1	OBC	5	28	17	20	18	sc	32	1	1	5	28	1.09513	1.08789	1.09513	1.08789
39EM2	2	1	4	0	OBC	2	15	15	14		sc	32	1	1	2	15	-0.941137	-0.575729	-0.941137	-0.575729
39EM2	3	1	51	0	ST	1	25	22	12		sc	32	2	1	1	25	-1.61989	0.703974	-1.61989	0.703974
39EM2	4	1	18	1	GEN	5	25	29	20	27	sc	32	0	0	0	0	1.09513	0.703974	0	0
39EM2	5	1	52	1	SC	1	10	8	12		sc	32	2	1	1	10	-1.61989	-1.21558	-1.61989	-1.21558
39EM2	6	1	10	1	GEN	4	25	25	20	25	sc	32	0	0	0	0	0.416377	0.703974	0	0
39EM2	7	1	27	0	GEN	2	20	14	14		sc	32	0	0	0	0	-0.941137	0.0641228	0	0
39EM2	8	1	46	1	GEN	5	22	18	20	18	sc	32	0	0	0	0	1.09513	0.320063	0	0
39EM2	9	1	23	1	GEN	4	32	18	20	18	sc	32	0	0	0	0	0.416377	1.59977	0	0
39EM2	10	1	40	1	GEN	2	13	19	14		sc	32	0	0	0	0	-0.941137	-0.831669	0	0
3EM2	1	1	48	0	GEN	5	30	15	25	20	general	33	0	0	0	0	1.09513	1.34383	0	0
3EM2	2	1	9	1	SC	2	12	14	20		general	33	2	1	2	12	-0.941137	-0.95964	-0.941137	-0.95964
3EM2	3	1	13	0	SC	3	17	15	12		general	33	2	1	3	17	-0.26238	-0.319788	-0.26238	-0.319788
3EM2	4	1	7	1	OBC	5	25	22	22	22	general	33	1	1	5	25	1.09513	0.703974	1.09513	0.703974
3EM2	5	1	24	1	GEN	3	17	21	17		general	33	0	0	0	0	-0.26238	-0.319788	0	0
3EM2	6	1	17	1	GEN	2	18	18	10	20	general	33	0	0	0	0	-0.941137	-0.191818	0	0
3EM2	7	1	16	1	OBC	3	20	17	15		general	33	1	1	3	20	-0.26238	0.0641228	-0.26238	0.0641228
3EM2	8	1	20	1	OBC	6	6	16	10	18	general	33	1	1	6	6	1.77389	-1.72746	1.77389	-1.72746
3EM2	9	1	50	1	GEN	3	15	19	15		general	33	0	0	0	0	-0.26238	-0.575729	0	0
3EM2	10	1	22	0	GEN	6	36	28	30	23	general	33	0	0	0	0	1.77389	2.11165	0	0
3EM3	1	0	111	0	GEN	5	30	26	28	25	general	34	0	0	0	0	1.09513	1.34383	0	0
3EM3	2	0	78	0	OBC	5	20	11	28	14	general	34	1	1	5	20	1.09513	0.0641228	1.09513	0.0641228
3EM3	3	0	76	0	GEN	3	23	16	20		general	34	0	0	0	0	-0.26238	0.448034	0	0
3EM3	4	0	80	0	OBC	3	22	13	18		general	34	1	1	3	22	-0.26238	0.320063	-0.26238	0.320063
3EM3	5	0	87	0	GEN	5	27	29	30	27	general	34	0	0	0	0	1.09513	0.959915	0	0
3EM3	6	0	109	0	GEN	2	10	10	20		general	34	0	0	0	0	-0.941137	-1.21558	0	0
3EM3	7	0	112	1	GEN	2	9	16	20		general	34	0	0	0	0	-0.941137	-1.34355	0	0
3EM3	8	0	75	0	GEN	4	13	16	23	20	general	34	0	0	0	0	0.416377	-0.831669	0	0
3EM3	9	0	110	0	ST	4	20	23	23	22	general	34	2	1	4	20	0.416377	0.0641228	0.416377	0.0641228
3EM3	10	0	86	0	OBC	0	25	9	13		general	34	1	1	0	25	-2.29865	0.703974	-2.29865	0.703974
401EM3	1	0	77	1	OBC	5	20	23	26	24	general	35	1	1	5	20	1.09513	0.0641228	1.09513	0.0641228
401EM3	2	0	114	0	GEN	2	6	8	9		general	35	0	0	0	0	-0.941137	-1.72746	0	0
401EM3	3	0	66	0	OBC	5	25	18	25	22	general	35	1	1	5	25	1.09513	0.703974	1.09513	0.703974
401EM3	4	0	67	0	GEN	4	40	22	18	22	general	35	0	0	0	0	0.416377	2.62353	0	0
401EM3	5	0	107	0	OBC	3	18	14	13	15	general	35	1	1	3	18	-0.26238	-0.191818	-0.26238	-0.191818
401EM3	6	0	89	0	OBC	3	25	19	13		general	35	1	1	3	25	-0.26238	0.703974	-0.26238	0.703974
401EM3	7	0	88	0	OBC	2	18	18	9		general	35	1	1	2	18	-0.941137	-0.191818	-0.941137	-0.191818
401EM3	8	0	108	0	OBC	2	10	16	8		general	35	1	1	2	10	-0.941137	-1.21558	-0.941137	-1.21558
401EM3	9	0	105	0	OBC	2	15	12	8		general	35	1	1	2	15	-0.941137	-0.575729	-0.941137	-0.575729
401EM3	10	0	83	0	OBC	5	22	17	26		general	35	1	1	5	22	1.09513	0.320063	1.09513	0.320063
402EM3	1	0	77	1	OBC	5	20	23	28	24	general	36	1	1	5	20	1.09513	0.0641228	1.09513	0.0641228
402EM3	2	0	114	0	GEN	2	6	8	11		general	36	0	0	0	0	-0.941137	-1.72746	0	0
402EM3	3	0	66	0	OBC	5	25	18	27	20	general	36	1	1	5	25	1.09513	0.703974	1.09513	0.703974
402EM3	4	0	67	0	GEN	4	40	22	22	24	general	36	0	0	0	0	0.416377	2.62353	0	0
402EM3	5	0	107	0	OBC	3	18	14	14	15	general	36	1	1	3	18	-0.26238	-0.191818	-0.26238	-0.191818
402EM3	6	0	89	1	OBC	3	25	19	16		general	36	1	1	3	25	-0.26238	0.703974	-0.26238	0.703974
402EM3	7	0	88	0	OBC	2	18	18	10		general	36	1	1	2	18	-0.941137	-0.191818	-0.941137	-0.191818
402EM3	8	0	108	0	OBC	2	10	16	9		general	36	1	1	2	10	-0.941137	-1.21558	-0.941137	-1.21558
402EM3	9	0	105	0	OBC	2	15	12	11		general	36	1	1	2	15	-0.941137	-0.575729	-0.941137	-0.575729
402EM3	10	0	83	0	OBC	5	22	17	24	16	general	36	1	1	5	22	1.09513	0.320063	1.09513	0.320063
403EM3	1	0	77	1	OBC	5	20	23	20	20	general	37	1	1	5	20	1.09513	0.0641228	1.09513	0.0641228
403EM3	2	0	114	0	GEN	2	6	8	15		general	37	0	0	0	0	-0.941137	-1.72746	0	0
403EM3	3	0	66	0	OBC	5	25	18	25	25	general	37	1	1	5	25	1.09513	0.703974	1.09513	0.703974
403EM3	4	0	67	0	GEN	4	40	22	20	25	general	37	0	0	0	0	0.416377	2.62353	0	0
403EM3	5	0	107	0	OBC	3	18	14	18		general	37	1	1	3	18	-0.26238	-0.191818	-0.26238	-0.191818
403EM3	6	0	89	1	OBC	3	25	19	15	25	general	37	1	1	3	25	-0.26238	0.703974	-0.26238	0.703974
403EM3	7	0	88	0	OBC	2	18	18	12		general	37	1	1	2	18	-0.941137	-0.191818	-0.941137	-0.191818
403EM3	8	0	108	0	OBC	2	10	16	20		general	37	1	1	2	10	-0.941137	-1.21558	-0.941137	-1.21558
403EM3	9	0	105	0	OBC	2	15	12	13		general	37	1	1	2	15	-0.941137	-0.575729	-0.941137	-0.575729
403EM3	10	0	83	0	OBC	5	22	17	16	20	general	37	1	1	5	22	1.09513	0.320063	1.09513	0.320063
404EM3	1	0	77	1	OBC	5	20	23	23	20	general	38	1	1	5	20	1.09513	0.0641228	1.09513	0.0641228
404EM3	2	0	114	0	GEN	2	6	8	13		general	38	0	0	0	0	-0.941137	-1.72746	0	0
404EM3	3	0	66	0	OBC	5	25	18	23	16	general	38	1	1	5	25	1.09513	0.703974	1.09513	0.703974
404EM3	4	0	67	0	GEN	4	40	22	21	23	general	38	0	0	0	0	0.416377	2.62353	0	0
404EM3	5	0	107	0	OBC	3	18	14	18	13	general	38	1	1	3	18	-0.26238	-0.191818	-0.26238	-0.191818
404EM3	6	0	89	1	OBC	3	25	19	15		general	38	1	1	3	25	-0.26238	0.703974	-0.26238	0.703974
404EM3	7	0	88	0	OBC	2	18	18	13		general	38	1	1	2	18	-0.941137	-0.191818	-0.941137	-0.191818
404EM3	8	0	108	0	OBC	2	10	16	10		general	38	1	1	2	10	-0.941137	-1.21558	-0.941137	-1.21558
404EM3	9	0	105	0	OBC	2	15	12	9		general	38	1	1	2	15	-0.941137	-0.575729	-0.941137	-0.575729
404EM3	10	0	83	0	OBC	5	22	17	26	10	general	38	1	1	5	22	1.09513	0.320063	1.09513	0.320063
405EM3	1	0	77	1	OBC	5	20	23	26	25	st	39	1	1	5	20	1.09513	0.0641228	1.09513	0.0641228
405EM3	2	0	114	0	GEN	2	6	8	20		st	39	0	0	0	0	-0.941137	-1.72746	0	0
405EM3	3	0	66	0	OBC	5	25	18	25	20	st	39	1	1	5	25	1.09513	0.703974	1.09513	0.703974
405EM3	4	0	67	0	GEN	4	40	22	24	23	st	39	0	0	0	0	0.416377	2.62353	0	0
405EM3	5	0	107	0	OBC	3	18	14	22		st	39	1	1	3	18	-0.26238	-0.191818	-0.26238	-0.191818
405EM3	6	0	89	1	OBC	3	25	19	23	21	st	39	1	1	3	25	-0.26238	0.703974	-0.26238	0.703974
405EM3	7	0	88	0	OBC	2	18	18	20		st	39	1	1	2	18	-0.941137	-0.191818	-0.941137	-0.191818
405EM3	8	0	108	0	OBC	2	10	16	21		st	39	1	1	2	10	-0.941137	-1.21558	-0.941137	-1.21558
405EM3	9	0	105	0	OBC	2	15	12	20		st	39	1	1	2	15	-0.941137	-0.575729	-0.941137	-0.575729
405EM3	10	0	83	0	OBC	5	22	17	29	19	st	39	1	1	5	22	1.09513	0.320063	1.09513	0.320063
406EM3	1	0	77	1	OBC	5	20	23	26	26	general	40	1	1	5	20	1.09513	0.0641228	1.09513	0.0641228
406EM3	2	0	114	0	GEN	2	6	8	19		general	40	0	0	0	0	-0.941137	-1.72746	0	0
406EM3	3	0	66	0	OBC	5	25	18	30	20	general	40	1	1	5	25	1.09513	0.703974	1.09513	0.703974
406EM3	4	0	67	0	GEN	4	40	22	20	25	general	40	0	0	0	0	0.416377	2.62353	0	0
406EM3	5	0	107	0	OBC	3	18	14	18	18	general	40	1	1	3	18	-0.26238	-0.191818	-0.26238	-0.191818
406EM3	6	0	89	1	OBC	3	25	19	20		general	40	1	1	3	25	-0.26238	0.703974	-0.26238	0.703974
406EM3	7	0	88	0	OBC	2	18	18	10		general	40	1	1	2	18	-0.941137	-0.191818	-0.941137	-0.191818
406EM3	8	0	108	0	OBC	2	10	16	11		general	40	1	1	2	10	-0.941137	-1.21558	-0.941137	-1.21558
406EM3	9	0	105	0	OBC	2	15	12	10		general	40	1	1	2	15	-0.941137	-0.575729	-0.941137	-0.575729
406EM3	10	0	83	0	OBC	5	22	17	27	22	general	40	1	1	5	22	1.09513	0.320063	1.09513	0.320063
407EM3	1	0	77	1	OBC	5	20	23	28	25	st	41	1	1	5	20	1.09513	0.0641228	1.09513	0.0641228
407EM3	2	0	114	0	GEN	2	6	8	20		st	41	0	0	0	0	-0.941137	-1.72746	0	0
407EM3	3	0	66	0	OBC	5	25	18	28	20	st	41	1	1	5	25	1.09513	0.703974	1.09513	0.703974
407EM3	4	0	67	0	GEN	4	40	22	28	24	st	41	0	0	0	0	0.416377	2.62353	0	0
407EM3	5	0	107	0	OBC	3	18	14	25	16	st	41	1	1	3	18	-0.26238	-0.191818	-0.26238	-0.191818
407EM3	6	0	89	1	OBC	3	25	19	25		st	41	1	1	3	25	-0.26238	0.703974	-0.26238	0.703974
407EM3	7	0	88	0	OBC	2	18	18	20		st	41	1	1	2	18	-0.941137	-0.191818	-0.941137	-0.191818
407EM3	8	0	108	0	OBC	2	10	16	20		st	41	1	1	2	10	-0.941137	-1.21558	-0.941137	-1.21558
407EM3	9	0	105	0	OBC	2	15	12	20		st	41	1	1	2	15	-0.941137	-0.575729	-0.941137	-0.575729
407EM3	10	0	83	0	OBC	5	22	17		19	st	41	1	1	5	22	1.09513	0.320063	1.09513	0.320063
408EM3	1	0	77	1	OBC	5	20	23	22	43	obc	42	1	1	5	20	1.09513	0.0641228	1.09513	0.0641228
408EM3	2	0	114	0	GEN	2	6	8	9		obc	42	0	0	0	0	-0.941137	-1.72746	0	0
408EM3	3	0	66	0	OBC	5	25	18	23	34	obc	42	1	1	5	25	1.09513	0.703974	1.09513	0.703974
408EM3	4	0	67	0	GEN	4	40	22	18	40	obc	42	0	0	0	0	0.416377	2.62353	0	0
408EM3	5	0	107	0	OBC	3	18	14	15		obc	42	1	1	3	18	-0.26238	-0.191818	-0.26238	-0.191818
408EM3	6	0	89	1	OBC	3	25	19	15	35	obc	42	1	1	3	25	-0.26238	0.703974	-0.26238	0.703974
408EM3	7	0	88	0	OBC	2	18	18	9		obc	42	1	1	2	18	-0.941137	-0.191818	-0.941137	-0.191818
408EM3	8	0	108	0	OBC	2	10	16	9		obc	42	1	1	2	10	-0.941137	-1.21558	-0.941137	-1.21558
408EM3	9	0	105	0	OBC	2	15	12	9		obc	42	1	1	2	15	-0.941137	-0.575729	-0.941137	-0.575729
408EM3	10	0	83	0	OBC	5	22	17	23	31	obc	42	1	1	5	22	1.09513	0.320063	1.09513	0.320063
409EM3	1	0	77	1	OBC	5	20	23	26	25	obc	43	1	1	5	20	1.09513	0.0641228	1.09513	0.0641228
409EM3	2	0	114	0	GEN	2	6	8	9		obc	43	0	0	0	0	-0.941137	-1.72746	0	0
409EM3	3	0	66	0	OBC	5	25	18	29	24	obc	43	1	1	5	25	1.09513	0.703974	1.09513	0.703974
409EM3	4	0	67	0	GEN	4	40	22	22		obc	43	0	0	0	0	0.416377	2.62353	0	0
409EM3	5	0	107	0	OBC	3	18	14	15		obc	43	1	1	3	18	-0.26238	-0.191818	-0.26238	-0.191818
409EM3	6	0	89	1	OBC	3	25	19	13		obc	43	1	1	3	25	-0.26238	0.703974	-0.26238	0.703974
409EM3	7	0	88	0	OBC	2	18	18	11	23	obc	43	1	1	2	18	-0.941137	-0.191818	-0.941137	-0.191818
409EM3	8	0	108	0	OBC	2	10	16	17		obc	43	1	1	2	10	-0.941137	-1.21558	-0.941137	-1.21558
409EM3	9	0	105	0	OBC	2	15	12	13	15	obc	43	1	1	2	15	-0.941137	-0.575729	-0.941137	-0.575729
409EM3	10	0	83	0	OBC	5	22	17	23	17	obc	43	1	1	5	22	1.09513	0.320063	1.09513	0.320063
40EM2	1	1	6	1	OBC	5	28	17	25	16	general	44	1	1	5	28	1.09513	1.08789	1.09513	1.08789
40EM2	2	1	4	0	OBC	2	15	15	15		general	44	1	1	2	15	-0.941137	-0.575729	-0.941137	-0.575729
40EM2	3	1	51	0	ST	1	25	22	10		general	44	2	1	1	25	-1.61989	0.703974	-1.61989	0.703974
40EM2	4	1	18	1	GEN	5	25	29	24	28	general	44	0	0	0	0	1.09513	0.703974	0	0
40EM2	5	1	52	1	SC	1	10	8	7		general	44	2	1	1	10	-1.61989	-1.21558	-1.61989	-1.21558
40EM2	6	1	10	1	GEN	4	25	25	24	24	general	44	0	0	0	0	0.416377	0.703974	0	0
40EM2	7	1	27	0	GEN	2	20	14	15		general	44	0	0	0	0	-0.941137	0.0641228	0	0
40EM2	8	1	46	1	GEN	5	22	18	23	17	general	44	0	0	0	0	1.09513	0.320063	0	0
40EM2	9	1	23	1	GEN	4	32	18	25	17	general	44	0	0	0	0	0.416377	1.59977	0	0
40EM2	10	1	40	1	GEN	2	13	19	12		general	44	0	0	0	0	-0.941137	-0.831669	0	0
4EM2	1	1	43	1	GEN	4	25	17	22	18	sc	45	0	0	0	0	0.416377	0.703974	0	0
4EM2	2	1	47	1	GEN	3	15	15	13		sc	45	0	0	0	0	-0.26238	-0.575729	0	0
4EM2	3	1	19	1	GEN	3	16	17	15	19	sc	45	0	0	0	0	-0.26238	-0.447758	0	0
4EM2	4	1	26	1	GEN	3	30	18	25		sc	45	0	0	0	0	-0.26238	1.34383	0	0
4EM2	5	1	1	1	OBC	4	25	24	23	23	sc	45	1	1	4	25	0.416377	0.703974	0.416377	0.703974
4EM2	6	1	31	0	SC	3	24	14	16		sc	45	2	1	3	24	-0.26238	0.576004	-0.26238	0.576004
4EM2	7	1	21	0	ST	3	16	14	14	15	sc	45	2	1	3	16	-0.26238	-0.447758	-0.26238	-0.447758
4EM2	8	1	29	1	SC	0	5	0	4		sc	45	2	1	0	5	-2.29865	-1.85543	-2.29865	-1.85543
4EM2	9	1	30	1	GEN	2	12	12	12		sc	45	0	0	0	0	-0.941137	-0.95964	0	0
4EM2	10	1	5	1	ST	4	25	21	22	26	sc	45	2	1	4	25	0.416377	0.703974	0.416377	0.703974
4EM3	1	0	111	0	GEN	5	30	26	30	24	general	46	0	0	0	0	1.09513	1.34383	0	0
4EM3	2	0	78	0	OBC	5	20	11	25	10	general	46	1	1	5	20	1.09513	0.0641228	1.09513	0.0641228
4EM3	3	0	76	0	GEN	3	23	16	27		general	46	0	0	0	0	-0.26238	0.448034	0	0
4EM3	4	0	80	0	OBC	3	22	13	25		general	46	1	1	3	22	-0.26238	0.320063	-0.26238	0.320063
4EM3	5	0	87	0	GEN	5	27	29	28	28	general	46	0	0	0	0	1.09513	0.959915	0	0
4EM3	6	0	109	0	GEN	2	10	10	15		general	46	0	0	0	0	-0.941137	-1.21558	0	0
4EM3	7	0	112	1	GEN	2	9	16	24		general	46	0	0	0	0	-0.941137	-1.34355	0	0
4EM3	8	0	75	0	GEN	4	13	16	16	15	general	46	0	0	0	0	0.416377	-0.831669	0	0
4EM3	9	0	110	0	ST	4	20	23	20	22	general	46	2	1	4	20	0.416377	0.0641228	0.416377	0.0641228
4EM3	10	0	86	0	OBC	0	25	9	10		general	46	1	1	0	25	-2.29865	0.703974	-2.29865	0.703974
501EM3	1	0	69	0	GEN	3	12	17	12		general	47	0	0	0	0	-0.26238	-0.95964	0	0
501EM3	2	0	71	0	GEN	2	25	23	9		general	47	0	0	0	0	-0.941137	0.703974	0	0
501EM3	3	0	74	1	GEN	6	4	18	24	26	general	47	0	0	0	0	1.77389	-1.9834	0	0
501EM3	4	0	82	0	GEN	2	10	12	12		general	47	0	0	0	0	-0.941137	-1.21558	0	0
501EM3	5	0	91	0	GEN	3	16	14	10		general	47	0	0	0	0	-0.26238	-0.447758	0	0
501EM3	6	0	79	0	OBC	3	20	16	12	5	general	47	1	1	3	20	-0.26238	0.0641228	-0.26238	0.0641228
501EM3	7	0	93	0	GEN	4	10	23	21	24	general	47	0	0	0	0	0.416377	-1.21558	0	0
501EM3	8	0	104	0	OBC	4	20	17	21	20	general	47	1	1	4	20	0.416377	0.0641228	0.416377	0.0641228
501EM3	9	0	106	0	GEN	3	15	18	18		general	47	0	0	0	0	-0.26238	-0.575729	0	0
501EM3	10	0	73	0	GEN	6	30	24	28	25	general	47	0	0	0	0	1.77389	1.34383	0	0
502EM3	1	0	69	0	GEN	3	12	17	15	16	general	48	0	0	0	0	-0.26238	-0.95964	0	0
502EM3	2	0	71	0	GEN	2	25	23	10		general	48	0	0	0	0	-0.941137	0.703974	0	0
502EM3	3	0	74	1	GEN	6	4	18	30	15	general	48	0	0	0	0	1.77389	-1.9834	0	0
502EM3	4	0	82	0	GEN	2	10	12	10		general	48	0	0	0	0	-0.941137	-1.21558	0	0
502EM3	5	0	91	0	GEN	3	16	14	15		general	48	0	0	0	0	-0.26238	-0.447758	0	0
502EM3	6	0	79	0	OBC	3	20	16	15		general	48	1	1	3	20	-0.26238	0.0641228	-0.26238	0.0641228
502EM3	7	0	93	0	GEN	4	10	23	20	22	general	48	0	0	0	0	0.416377	-1.21558	0	0
502EM3	8	0	104	0	OBC	4	20	17	20	16	general	48	1	1	4	20	0.416377	0.0641228	0.416377	0.0641228
502EM3	9	0	106	0	GEN	3	15	18	15		general	48	0	0	0	0	-0.26238	-0.575729	0	0
502EM3	10	0	73	0	GEN	6	30	24	30	22	general	48	0	0	0	0	1.77389	1.34383	0	0
503EM3	1	0	69	0	GEN	3	12	17	23		general	49	0	0	0	0	-0.26238	-0.95964	0	0
503EM3	2	0	71	0	GEN	2	25	23	21		general	49	0	0	0	0	-0.941137	0.703974	0	0
503EM3	3	0	74	1	GEN	6	4	18	28	16	general	49	0	0	0	0	1.77389	-1.9834	0	0
503EM3	4	0	82	0	GEN	2	10	12	22		general	49	0	0	0	0	-0.941137	-1.21558	0	0
503EM3	5	0	91	0	GEN	3	16	14	23		general	49	0	0	0	0	-0.26238	-0.447758	0	0
503EM3	6	0	79	0	OBC	3	20	16	23	6	general	49	1	1	3	20	-0.26238	0.0641228	-0.26238	0.0641228
503EM3	7	0	93	0	GEN	4	10	23	25	21	general	49	0	0	0	0	0.416377	-1.21558	0	0
503EM3	8	0	104	0	OBC	4	20	17	24	14	general	49	1	1	4	20	0.416377	0.0641228	0.416377	0.0641228
503EM3	9	0	106	0	GEN	3	15	18	23		general	49	0	0	0	0	-0.26238	-0.575729	0	0
503EM3	10	0	73	0	GEN	6	30	24	28	23	general	49	0	0	0	0	1.77389	1.34383	0	0
504EM3	1	0	69	0	GEN	3	12	17	25		general	50	0	0	0	0	-0.26238	-0.95964	0	0
504EM3	2	0	71	0	GEN	2	25	23	20		general	50	0	0	0	0	-0.941137	0.703974	0	0
504EM3	3	0	74	1	GEN	6	4	18	30	23	general	50	0	0	0	0	1.77389	-1.9834	0	0
504EM3	4	0	82	0	GEN	2	10	12	24		general	50	0	0	0	0	-0.941137	-1.21558	0	0
504EM3	5	0	91	0	GEN	3	16	14	23		general	50	0	0	0	0	-0.26238	-0.447758	0	0
504EM3	6	0	79	0	OBC	3	20	16	25	3	general	50	1	1	3	20	-0.26238	0.0641228	-0.26238	0.0641228
504EM3	7	0	93	0	GEN	4	10	23	28	26	general	50	0	0	0	0	0.416377	-1.21558	0	0
504EM3	8	0	104	0	OBC	4	20	17	28	25	general	50	1	1	4	20	0.416377	0.0641228	0.416377	0.0641228
504EM3	9	0	106	0	GEN	3	15	18	24		general	50	0	0	0	0	-0.26238	-0.575729	0	0
504EM3	10	0	73	0	GEN	6	30	24	30	28	general	50	0	0	0	0	1.77389	1.34383	0	0
505EM3	1	0	69	0	GEN	3	12	17	12		general	51	0	0	0	0	-0.26238	-0.95964	0	0
505EM3	2	0	71	0	GEN	2	25	23	8		general	51	0	0	0	0	-0.941137	0.703974	0	0
505EM3	3	0	74	1	GEN	6	4	18	28	16	general	51	0	0	0	0	1.77389	-1.9834	0	0
505EM3	4	0	82	0	GEN	2	10	12	8		general	51	0	0	0	0	-0.941137	-1.21558	0	0
505EM3	5	0	91	0	GEN	3	16	14	13	12	general	51	0	0	0	0	-0.26238	-0.447758	0	0
505EM3	6	0	79	0	OBC	3	20	16	14		general	51	1	1	3	20	-0.26238	0.0641228	-0.26238	0.0641228
505EM3	7	0	93	0	GEN	4	10	23	18	20	general	51	0	0	0	0	0.416377	-1.21558	0	0
505EM3	8	0	104	0	OBC	4	20	17	19	14	general	51	1	1	4	20	0.416377	0.0641228	0.416377	0.0641228
505EM3	9	0	106	0	GEN	3	15	18	15		general	51	0	0	0	0	-0.26238	-0.575729	0	0
505EM3	10	0	73	0	GEN	6	30	24	30	26	general	51	0	0	0	0	1.77389	1.34383	0	0
506EM3	1	0	69	0	GEN	3	12	17	15	17	general	52	0	0	0	0	-0.26238	-0.95964	0	0
506EM3	2	0	71	0	GEN	2	25	23	10		general	52	0	0	0	0	-0.941137	0.703974	0	0
506EM3	3	0	74	1	GEN	6	4	18	30	18	general	52	0	0	0	0	1.77389	-1.9834	0	0
506EM3	4	0	82	0	GEN	2	10	12	10		general	52	0	0	0	0	-0.941137	-1.21558	0	0
506EM3	5	0	91	0	GEN	3	16	14	15	14	general	52	0	0	0	0	-0.26238	-0.447758	0	0
506EM3	6	0	79	0	OBC	3	20	16	15		general	52	1	1	3	20	-0.26238	0.0641228	-0.26238	0.0641228
506EM3	7	0	93	0	GEN	4	10	23	20		general	52	0	0	0	0	0.416377	-1.21558	0	0
506EM3	8	0	104	0	OBC	4	20	17	20	11	general	52	1	1	4	20	0.416377	0.0641228	0.416377	0.0641228
506EM3	9	0	106	0	GEN	3	15	18	15		general	52	0	0	0	0	-0.26238	-0.575729	0	0
506EM3	10	0	73	0	GEN	6	30	24	30	4	general	52	0	0	0	0	1.77389	1.34383	0	0
507EM3	1	0	69	0	GEN	3	12	17	15		general	53	0	0	0	0	-0.26238	-0.95964	0	0
507EM3	2	0	71	0	GEN	2	25	23	10		general	53	0	0	0	0	-0.941137	0.703974	0	0
507EM3	3	0	74	1	GEN	6	4	18	30	17	general	53	0	0	0	0	1.77389	-1.9834	0	0
507EM3	4	0	82	0	GEN	2	10	12	10		general	53	0	0	0	0	-0.941137	-1.21558	0	0
507EM3	5	0	91	0	GEN	3	16	14	15		general	53	0	0	0	0	-0.26238	-0.447758	0	0
507EM3	6	0	79	0	OBC	3	20	16	15	1	general	53	1	1	3	20	-0.26238	0.0641228	-0.26238	0.0641228
507EM3	7	0	93	0	GEN	4	10	23	20	21	general	53	0	0	0	0	0.416377	-1.21558	0	0
507EM3	8	0	104	0	OBC	4	20	17	20	15	general	53	1	1	4	20	0.416377	0.0641228	0.416377	0.0641228
507EM3	9	0	106	0	GEN	3	15	18	15		general	53	0	0	0	0	-0.26238	-0.575729	0	0
507EM3	10	0	73	0	GEN	6	30	24	30	22	general	53	0	0	0	0	1.77389	1.34383	0	0
508EM3	1	0	69	0	GEN	3	12	17	18		sc	54	0	0	0	0	-0.26238	-0.95964	0	0
508EM3	2	0	71	0	GEN	2	25	23	12		sc	54	0	0	0	0	-0.941137	0.703974	0	0
508EM3	3	0	74	1	GEN	6	4	18	28	24	sc	54	0	0	0	0	1.77389	-1.9834	0	0
508EM3	4	0	82	0	GEN	2	10	12	15		sc	54	0	0	0	0	-0.941137	-1.21558	0	0
508EM3	5	0	91	0	GEN	3	16	14	18		sc	54	0	0	0	0	-0.26238	-0.447758	0	0
508EM3	6	0	79	0	OBC	3	20	16	18		sc	54	1	1	3	20	-0.26238	0.0641228	-0.26238	0.0641228
508EM3	7	0	93	0	GEN	4	10	23	22	24	sc	54	0	0	0	0	0.416377	-1.21558	0	0
508EM3	8	0	104	0	OBC	4	20	17	24	20	sc	54	1	1	4	20	0.416377	0.0641228	0.416377	0.0641228
508EM3	9	0	106	0	GEN	3	15	18	20	22	sc	54	0	0	0	0	-0.26238	-0.575729	0	0
508EM3	10	0	73	0	GEN	6	30	24	28	24	sc	54	0	0	0	0	1.77389	1.34383	0	0
509EM3	1	0	69	0	GEN	3	12	17	15		sc	55	0	0	0	0	-0.26238	-0.95964	0	0
509EM3	2	0	71	0	GEN	2	25	23	10	25	sc	55	0	0	0	0	-0.941137	0.703974	0	0
509EM3	3	0	74	1	GEN	6	4	18	20	17	sc	55	0	0	0	0	1.77389	-1.9834	0	0
509EM3	4	0	82	0	GEN	2	10	12	12		sc	55	0	0	0	0	-0.941137	-1.21558	0	0
509EM3	5	0	91	0	GEN	3	16	14	13		sc	55	0	0	0	0	-0.26238	-0.447758	0	0
509EM3	6	0	79	0	OBC	3	20	16	10	15	sc	55	1	1	3	20	-0.26238	0.0641228	-0.26238	0.0641228
509EM3	7	0	93	0	GEN	4	10	23	20	20	sc	55	0	0	0	0	0.416377	-1.21558	0	0
509EM3	8	0	104	0	OBC	4	20	17	20		sc	55	1	1	4	20	0.416377	0.0641228	0.416377	0.0641228
509EM3	9	0	106	0	GEN	3	15	18	17		sc	55	0	0	0	0	-0.26238	-0.575729	0	0
509EM3	10	0	73	0	GEN	6	30	24	25	6	sc	55	0	0	0	0	1.77389	1.34383	0	0
510EM3	1	0	69	0	GEN	3	12	17	20		obc	56	0	0	0	0	-0.26238	-0.95964	0	0
510EM3	2	0	71	0	GEN	2	25	23	16		obc	56	0	0	0	0	-0.941137	0.703974	0	0
510EM3	3	0	74	1	GEN	6	4	18	30	22	obc	56	0	0	0	0	1.77389	-1.9834	0	0
510EM3	4	0	82	0	GEN	2	10	12	18		obc	56	0	0	0	0	-0.941137	-1.21558	0	0
510EM3	5	0	91	0	GEN	3	16	14	19		obc	56	0	0	0	0	-0.26238	-0.447758	0	0
510EM3	6	0	79	0	OBC	3	20	16	21	3	obc	56	1	1	3	20	-0.26238	0.0641228	-0.26238	0.0641228
510EM3	7	0	93	0	GEN	4	10	23	26	24	obc	56	0	0	0	0	0.416377	-1.21558	0	0
510EM3	8	0	104	0	OBC	4	20	17	23	21	obc	56	1	1	4	20	0.416377	0.0641228	0.416377	0.0641228
510EM3	9	0	106	0	GEN	3	15	18	21		obc	56	0	0	0	0	-0.26238	-0.575729	0	0
510EM3	10	0	73	0	GEN	6	30	24	29	23	obc	56	0	0	0	0	1.77389	1.34383	0	0
511EM3	1	0	69	0	GEN	3	12	17	12		general	57	0	0	0	0	-0.26238	-0.95964	0	0
511EM3	2	0	71	0	GEN	2	25	23	10	20	general	57	0	0	0	0	-0.941137	0.703974	0	0
511EM3	3	0	74	1	GEN	6	4	18	23	20	general	57	0	0	0	0	1.77389	-1.9834	0	0
511EM3	4	0	82	0	GEN	2	10	12	25	10	general	57	0	0	0	0	-0.941137	-1.21558	0	0
511EM3	5	0	91	0	GEN	3	16	14	15		general	57	0	0	0	0	-0.26238	-0.447758	0	0
511EM3	6	0	79	0	OBC	3	20	16	20	17	general	57	1	1	3	20	-0.26238	0.0641228	-0.26238	0.0641228
511EM3	7	0	93	0	GEN	4	10	23	20	25	general	57	0	0	0	0	0.416377	-1.21558	0	0
511EM3	8	0	104	0	OBC	4	20	17	18		general	57	1	1	4	20	0.416377	0.0641228	0.416377	0.0641228
511EM3	9	0	106	0	GEN	3	15	18	15		general	57	0	0	0	0	-0.26238	-0.575729	0	0
511EM3	10	0	73	0	GEN	6	30	24	15		general	57	0	0	0	0	1.77389	1.34383	0	0
512EM3	1	0	69	0	GEN	3	12	17	12		sc	58	0	0	0	0	-0.26238	-0.95964	0	0
512EM3	2	0	71	0	GEN	2	25	23	8		sc	58	0	0	0	0	-0.941137	0.703974	0	0
512EM3	3	0	74	1	GEN	6	4	18	28	20	sc	58	0	0	0	0	1.77389	-1.9834	0	0
512EM3	4	0	82	0	GEN	2	10	12	8		sc	58	0	0	0	0	-0.941137	-1.21558	0	0
512EM3	5	0	91	0	GEN	3	16	14	15	16	sc	58	0	0	0	0	-0.26238	-0.447758	0	0
512EM3	6	0	79	0	OBC	3	20	16	12		sc	58	1	1	3	20	-0.26238	0.0641228	-0.26238	0.0641228
512EM3	7	0	93	0	GEN	4	10	23	20	25	sc	58	0	0	0	0	0.416377	-1.21558	0	0
512EM3	8	0	104	0	OBC	4	20	17	18	16	sc	58	1	1	4	20	0.416377	0.0641228	0.416377	0.0641228
512EM3	9	0	106	0	GEN	3	15	18	12		sc	58	0	0	0	0	-0.26238	-0.575729	0	0
512EM3	10	0	73	0	GEN	6	30	24	28	26	sc	58	0	0	0	0	1.77389	1.34383	0	0
513EM3	1	0	70	0	GEN	3	33	16	16	15	sc	59	0	0	0	0	-0.26238	1.72774	0	0
513EM3	2	0	101	1	ST	5	20	19	14	20	sc	59	2	1	5	20	1.09513	0.0641228	1.09513	0.0641228
513EM3	3	0	84	0	SC	1	11	11	6		sc	59	2	1	1	11	-1.61989	-1.08761	-1.61989	-1.08761
513EM3	4	0	90	0	OBC	6	21	22	20	21	sc	59	1	1	6	21	1.77389	0.192093	1.77389	0.192093
513EM3	5	0	102	0	OBC	7	20	12	19	14	sc	59	1	1	7	20	2.45265	0.0641228	2.45265	0.0641228
513EM3	6	0	103	1	GEN	3	15	23	10		sc	59	0	0	0	0	-0.26238	-0.575729	0	0
513EM3	7	0	85	0	OBC	2	10	14	11		sc	59	1	1	2	10	-0.941137	-1.21558	-0.941137	-1.21558
513EM3	8	0	92	0	OBC	3	20	19	14		sc	59	1	1	3	20	-0.26238	0.0641228	-0.26238	0.0641228
513EM3	9	0	72	0	GEN	5	15	21	17	23	sc	59	0	0	0	0	1.09513	-0.575729	0	0
513EM3	10	0	113	0	GEN	2	10	14	10		sc	59	0	0	0	0	-0.941137	-1.21558	0	0
514EM3	1	0	70	0	GEN	3	33	16	15	18	obc	60	0	0	0	0	-0.26238	1.72774	0	0
514EM3	2	0	101	1	ST	5	20	19	25	17	obc	60	2	1	5	20	1.09513	0.0641228	1.09513	0.0641228
514EM3	3	0	84	0	SC	1	11	11	5		obc	60	2	1	1	11	-1.61989	-1.08761	-1.61989	-1.08761
514EM3	4	0	90	0	OBC	6	21	22	30	25	obc	60	1	1	6	21	1.77389	0.192093	1.77389	0.192093
514EM3	5	0	102	0	OBC	7	20	12	30	11	obc	60	1	1	7	20	2.45265	0.0641228	2.45265	0.0641228
514EM3	6	0	103	1	GEN	3	15	23	15		obc	60	0	0	0	0	-0.26238	-0.575729	0	0
514EM3	7	0	85	0	OBC	2	10	14	10		obc	60	1	1	2	10	-0.941137	-1.21558	-0.941137	-1.21558
514EM3	8	0	92	0	OBC	3	20	19	15		obc	60	1	1	3	20	-0.26238	0.0641228	-0.26238	0.0641228
514EM3	9	0	72	0	GEN	5	15	21	25	20	obc	60	0	0	0	0	1.09513	-0.575729	0	0
514EM3	10	0	113	0	GEN	2	10	14	10		obc	60	0	0	0	0	-0.941137	-1.21558	0	0
515EM3	1	0	70	0	GEN	3	33	16	15	15	general	61	0	0	0	0	-0.26238	1.72774	0	0
515EM3	2	0	101	1	ST	5	20	19	25	20	general	61	2	1	5	20	1.09513	0.0641228	1.09513	0.0641228
515EM3	3	0	84	0	SC	1	11	11	5		general	61	2	1	1	11	-1.61989	-1.08761	-1.61989	-1.08761
515EM3	4	0	90	0	OBC	6	21	22	30	23	general	61	1	1	6	21	1.77389	0.192093	1.77389	0.192093
515EM3	5	0	102	0	OBC	7	20	12	30	8	general	61	1	1	7	20	2.45265	0.0641228	2.45265	0.0641228
515EM3	6	0	103	1	GEN	3	15	23	15		general	61	0	0	0	0	-0.26238	-0.575729	0	0
515EM3	7	0	85	0	OBC	2	10	14	15		general	61	1	1	2	10	-0.941137	-1.21558	-0.941137	-1.21558
515EM3	8	0	92	0	OBC	3	20	19	15		general	61	1	1	3	20	-0.26238	0.0641228	-0.26238	0.0641228
515EM3	9	0	72	0	GEN	5	15	21	25	20	general	61	0	0	0	0	1.09513	-0.575729	0	0
515EM3	10	0	113	0	GEN	2	10	14	15		general	61	0	0	0	0	-0.941137	-1.21558	0	0
516EM3	1	0	70	0	GEN	3	33	16	15		sc	62	0	0	0	0	-0.26238	1.72774	0	0
516EM3	2	0	101	1	ST	5	20	19	25	17	sc	62	2	1	5	20	1.09513	0.0641228	1.09513	0.0641228
516EM3	3	0	84	0	SC	1	11	11	5		sc	62	2	1	1	11	-1.61989	-1.08761	-1.61989	-1.08761
516EM3	4	0	90	0	OBC	6	21	22	30	22	sc	62	1	1	6	21	1.77389	0.192093	1.77389	0.192093
516EM3	5	0	102	0	OBC	7	20	12	30	10	sc	62	1	1	7	20	2.45265	0.0641228	2.45265	0.0641228
516EM3	6	0	103	1	GEN	3	15	23	15		sc	62	0	0	0	0	-0.26238	-0.575729	0	0
516EM3	7	0	85	0	OBC	2	10	14	10		sc	62	1	1	2	10	-0.941137	-1.21558	-0.941137	-1.21558
516EM3	8	0	92	0	OBC	3	20	19	15	17	sc	62	1	1	3	20	-0.26238	0.0641228	-0.26238	0.0641228
516EM3	9	0	72	0	GEN	5	15	21	25	26	sc	62	0	0	0	0	1.09513	-0.575729	0	0
516EM3	10	0	113	0	GEN	2	10	14	10		sc	62	0	0	0	0	-0.941137	-1.21558	0	0
517EM3	1	0	70	0	GEN	3	33	16	15	17	st	63	0	0	0	0	-0.26238	1.72774	0	0
517EM3	2	0	101	1	ST	5	20	19	25	22	st	63	2	1	5	20	1.09513	0.0641228	1.09513	0.0641228
517EM3	3	0	84	0	SC	1	11	11	5		st	63	2	1	1	11	-1.61989	-1.08761	-1.61989	-1.08761
517EM3	4	0	90	0	OBC	6	21	22	30	26	st	63	1	1	6	21	1.77389	0.192093	1.77389	0.192093
517EM3	5	0	102	0	OBC	7	20	12	30	21	st	63	1	1	7	20	2.45265	0.0641228	2.45265	0.0641228
517EM3	6	0	103	1	GEN	3	15	23	15		st	63	0	0	0	0	-0.26238	-0.575729	0	0
517EM3	7	0	85	0	OBC	2	10	14	10		st	63	1	1	2	10	-0.941137	-1.21558	-0.941137	-1.21558
517EM3	8	0	92	0	OBC	3	20	19	15		st	63	1	1	3	20	-0.26238	0.0641228	-0.26238	0.0641228
517EM3	9	0	72	0	GEN	5	15	21	25	23	st	63	0	0	0	0	1.09513	-0.575729	0	0
517EM3	10	0	113	0	GEN	2	10	14	10		st	63	0	0	0	0	-0.941137	-1.21558	0	0
518EM3	1	0	70	0	GEN	3	33	16	15	14	obc	64	0	0	0	0	-0.26238	1.72774	0	0
518EM3	2	0	101	1	ST	5	20	19	15	13	obc	64	2	1	5	20	1.09513	0.0641228	1.09513	0.0641228
518EM3	3	0	84	0	SC	1	11	11	20		obc	64	2	1	1	11	-1.61989	-1.08761	-1.61989	-1.08761
518EM3	4	0	90	0	OBC	6	21	22	25		obc	64	1	1	6	21	1.77389	0.192093	1.77389	0.192093
518EM3	5	0	102	0	OBC	7	20	12	30	10	obc	64	1	1	7	20	2.45265	0.0641228	2.45265	0.0641228
518EM3	6	0	103	1	GEN	3	15	23	15	21	obc	64	0	0	0	0	-0.26238	-0.575729	0	0
518EM3	7	0	85	0	OBC	2	10	14	10		obc	64	1	1	2	10	-0.941137	-1.21558	-0.941137	-1.21558
518EM3	8	0	92	0	OBC	3	20	19	15		obc	64	1	1	3	20	-0.26238	0.0641228	-0.26238	0.0641228
518EM3	9	0	72	0	GEN	5	15	21	25	25	obc	64	0	0	0	0	1.09513	-0.575729	0	0
518EM3	10	0	113	0	GEN	2	10	14	10		obc	64	0	0	0	0	-0.941137	-1.21558	0	0
519EM3	1	0	70	0	GEN	3	33	16	15		obc	65	0	0	0	0	-0.26238	1.72774	0	0
519EM3	2	0	101	1	ST	5	20	19	25	21	obc	65	2	1	5	20	1.09513	0.0641228	1.09513	0.0641228
519EM3	3	0	84	0	SC	1	11	11	5		obc	65	2	1	1	11	-1.61989	-1.08761	-1.61989	-1.08761
519EM3	4	0	90	0	OBC	6	21	22	30	22	obc	65	1	1	6	21	1.77389	0.192093	1.77389	0.192093
519EM3	5	0	102	0	OBC	7	20	12		8	obc	65	1	1	7	20	2.45265	0.0641228	2.45265	0.0641228
519EM3	6	0	103	1	GEN	3	15	23	15		obc	65	0	0	0	0	-0.26238	-0.575729	0	0
519EM3	7	0	85	0	OBC	2	10	14	10		obc	65	1	1	2	10	-0.941137	-1.21558	-0.941137	-1.21558
519EM3	8	0	92	0	OBC	3	20	19	15	20	obc	65	1	1	3	20	-0.26238	0.0641228	-0.26238	0.0641228
519EM3	9	0	72	0	GEN	5	15	21	25	20	obc	65	0	0	0	0	1.09513	-0.575729	0	0
519EM3	10	0	113	0	GEN	2	10	14	10		obc	65	0	0	0	0	-0.941137	-1.21558	0	0
520EM3	1	0	70	0	GEN	3	33	16	15		sc	66	0	0	0	0	-0.26238	1.72774	0	0
520EM3	2	0	101	1	ST	5	20	19	25	22	sc	66	2	1	5	20	1.09513	0.0641228	1.09513	0.0641228
520EM3	3	0	84	0	SC	1	11	11	5		sc	66	2	1	1	11	-1.61989	-1.08761	-1.61989	-1.08761
520EM3	4	0	90	0	OBC	6	21	22	25	22	sc	66	1	1	6	21	1.77389	0.192093	1.77389	0.192093
520EM3	5	0	102	0	OBC	7	20	12	30	15	sc	66	1	1	7	20	2.45265	0.0641228	2.45265	0.0641228
520EM3	6	0	103	1	GEN	3	15	23	15		sc	66	0	0	0	0	-0.26238	-0.575729	0	0
520EM3	7	0	85	0	OBC	2	10	14	15		sc	66	1	1	2	10	-0.941137	-1.21558	-0.941137	-1.21558
520EM3	8	0	92	0	OBC	3	20	19	15	20	sc	66	1	1	3	20	-0.26238	0.0641228	-0.26238	0.0641228
520EM3	9	0	72	0	GEN	5	15	21	25	20	sc	66	0	0	0	0	1.09513	-0.575729	0	0
520EM3	10	0	113	0	GEN	2	10	14	12		sc	66	0	0	0	0	-0.941137	-1.21558	0	0
521EM3	1	0	70	0	GEN	3	33	16	20		obc	67	0	0	0	0	-0.26238	1.72774	0	0
521EM3	2	0	101	1	ST	5	20	19	28	20	obc	67	2	1	5	20	1.09513	0.0641228	1.09513	0.0641228
521EM3	3	0	84	0	SC	1	11	11	8		obc	67	2	1	1	11	-1.61989	-1.08761	-1.61989	-1.08761
521EM3	4	0	90	0	OBC	6	21	22	30	23	obc	67	1	1	6	21	1.77389	0.192093	1.77389	0.192093
521EM3	5	0	102	0	OBC	7	20	12	29	10	obc	67	1	1	7	20	2.45265	0.0641228	2.45265	0.0641228
521EM3	6	0	103	1	GEN	3	15	23	22	25	obc	67	0	0	0	0	-0.26238	-0.575729	0	0
521EM3	7	0	85	0	OBC	2	10	14	18		obc	67	1	1	2	10	-0.941137	-1.21558	-0.941137	-1.21558
521EM3	8	0	92	0	OBC	3	20	19	19		obc	67	1	1	3	20	-0.26238	0.0641228	-0.26238	0.0641228
521EM3	9	0	72	0	GEN	5	15	21	23	23	obc	67	0	0	0	0	1.09513	-0.575729	0	0
521EM3	10	0	113	0	GEN	2	10	14	12		obc	67	0	0	0	0	-0.941137	-1.21558	0	0
522EM3	1	0	70	0	GEN	3	33	16	15	15	obc	68	0	0	0	0	-0.26238	1.72774	0	0
522EM3	2	0	101	1	ST	5	20	19	25	18	obc	68	2	1	5	20	1.09513	0.0641228	1.09513	0.0641228
522EM3	3	0	84	0	SC	1	11	11	5		obc	68	2	1	1	11	-1.61989	-1.08761	-1.61989	-1.08761
522EM3	4	0	90	0	OBC	6	21	22	30	21	obc	68	1	1	6	21	1.77389	0.192093	1.77389	0.192093
522EM3	5	0	102	0	OBC	7	20	12		11	obc	68	1	1	7	20	2.45265	0.0641228	2.45265	0.0641228
522EM3	6	0	103	1	GEN	3	15	23	15		obc	68	0	0	0	0	-0.26238	-0.575729	0	0
522EM3	7	0	85	0	OBC	2	10	14	10		obc	68	1	1	2	10	-0.941137	-1.21558	-0.941137	-1.21558
522EM3	8	0	92	0	OBC	3	20	19	15		obc	68	1	1	3	20	-0.26238	0.0641228	-0.26238	0.0641228
522EM3	9	0	72	0	GEN	5	15	21	25	20	obc	68	0	0	0	0	1.09513	-0.575729	0	0
522EM3	10	0	113	0	GEN	2	10	14	10		obc	68	0	0	0	0	-0.941137	-1.21558	0	0
523EM3	1	0	70	0	GEN	3	33	16	12		general	69	0	0	0	0	-0.26238	1.72774	0	0
523EM3	2	0	101	1	ST	5	20	19	20	22	general	69	2	1	5	20	1.09513	0.0641228	1.09513	0.0641228
523EM3	3	0	84	0	SC	1	11	11	8		general	69	2	1	1	11	-1.61989	-1.08761	-1.61989	-1.08761
523EM3	4	0	90	0	OBC	6	21	22	25	24	general	69	1	1	6	21	1.77389	0.192093	1.77389	0.192093
523EM3	5	0	102	0	OBC	7	20	12	27	20	general	69	1	1	7	20	2.45265	0.0641228	2.45265	0.0641228
523EM3	6	0	103	1	GEN	3	15	23	18	24	general	69	0	0	0	0	-0.26238	-0.575729	0	0
523EM3	7	0	85	0	OBC	2	10	14	5		general	69	1	1	2	10	-0.941137	-1.21558	-0.941137	-1.21558
523EM3	8	0	92	0	OBC	3	20	19	14		general	69	1	1	3	20	-0.26238	0.0641228	-0.26238	0.0641228
523EM3	9	0	72	0	GEN	5	15	21	25	22	general	69	0	0	0	0	1.09513	-0.575729	0	0
523EM3	10	0	113	0	GEN	2	10	14	5		general	69	0	0	0	0	-0.941137	-1.21558	0	0
524EM3	1	0	70	0	GEN	3	33	16	17		general	70	0	0	0	0	-0.26238	1.72774	0	0
524EM3	2	0	101	1	ST	5	20	19	27	19	general	70	2	1	5	20	1.09513	0.0641228	1.09513	0.0641228
524EM3	3	0	84	0	SC	1	11	11	9		general	70	2	1	1	11	-1.61989	-1.08761	-1.61989	-1.08761
524EM3	4	0	90	0	OBC	6	21	22	28	21	general	70	1	1	6	21	1.77389	0.192093	1.77389	0.192093
524EM3	5	0	102	0	OBC	7	20	12	29	16	general	70	1	1	7	20	2.45265	0.0641228	2.45265	0.0641228
524EM3	6	0	103	1	GEN	3	15	23	18	20	general	70	0	0	0	0	-0.26238	-0.575729	0	0
524EM3	7	0	85	0	OBC	2	10	14	14		general	70	1	1	2	10	-0.941137	-1.21558	-0.941137	-1.21558
524EM3	8	0	92	0	OBC	3	20	19	18		general	70	1	1	3	20	-0.26238	0.0641228	-0.26238	0.0641228
524EM3	9	0	72	0	GEN	5	15	21	26	19	general	70	0	0	0	0	1.09513	-0.575729	0	0
524EM3	10	0	113	0	GEN	2	10	14	13		general	70	0	0	0	0	-0.941137	-1.21558	0	0
5EM2	1	1	43	1	GEN	4	25	17	22	20	obc	71	0	0	0	0	0.416377	0.703974	0	0
5EM2	2	1	47	1	GEN	3	15	15	15	17	obc	71	0	0	0	0	-0.26238	-0.575729	0	0
5EM2	3	1	19	1	GEN	3	16	17	15		obc	71	0	0	0	0	-0.26238	-0.447758	0	0
5EM2	4	1	26	1	GEN	3	30	18	15		obc	71	0	0	0	0	-0.26238	1.34383	0	0
5EM2	5	1	1	1	OBC	4	25	24	20	26	obc	71	1	1	4	25	0.416377	0.703974	0.416377	0.703974
5EM2	6	1	31	0	SC	3	24	14	15		obc	71	2	1	3	24	-0.26238	0.576004	-0.26238	0.576004
5EM2	7	1	21	0	ST	3	16	14	15	15	obc	71	2	1	3	16	-0.26238	-0.447758	-0.26238	-0.447758
5EM2	8	1	29	1	SC	0	5	0	7		obc	71	2	1	0	5	-2.29865	-1.85543	-2.29865	-1.85543
5EM2	9	1	30	1	GEN	2	12	12	12		obc	71	0	0	0	0	-0.941137	-0.95964	0	0
5EM2	10	1	5	1	ST	4	25	21	20	23	obc	71	2	1	4	25	0.416377	0.703974	0.416377	0.703974
5EM3	1	0	111	0	GEN	5	30	26	25	26	general	72	0	0	0	0	1.09513	1.34383	0	0
5EM3	2	0	78	0	OBC	5	20	11	25	11	general	72	1	1	5	20	1.09513	0.0641228	1.09513	0.0641228
5EM3	3	0	76	0	GEN	3	23	16	15	16	general	72	0	0	0	0	-0.26238	0.448034	0	0
5EM3	4	0	80	0	OBC	3	22	13	15		general	72	1	1	3	22	-0.26238	0.320063	-0.26238	0.320063
5EM3	5	0	87	0	GEN	5	27	29	25	28	general	72	0	0	0	0	1.09513	0.959915	0	0
5EM3	6	0	109	0	GEN	2	10	10	10		general	72	0	0	0	0	-0.941137	-1.21558	0	0
5EM3	7	0	112	1	GEN	2	9	16	10		general	72	0	0	0	0	-0.941137	-1.34355	0	0
5EM3	8	0	75	0	GEN	4	13	16	20	16	general	72	0	0	0	0	0.416377	-0.831669	0	0
5EM3	9	0	110	0	ST	4	20	23	10		general	72	2	1	4	20	0.416377	0.0641228	0.416377	0.0641228
5EM3	10	0	86	0	OBC	0	25	9	5		general	72	1	1	0	25	-2.29865	0.703974	-2.29865	0.703974
601EM4	1	1	111	0	GEN	5	30	26	25	27	sc	73	0	0	0	0	1.09513	1.34383	0	0
601EM4	2	1	78	0	OBC	5	20	11	20	15	sc	73	1	1	5	20	1.09513	0.0641228	1.09513	0.0641228
601EM4	3	1	76	0	GEN	3	23	16	20		sc	73	0	0	0	0	-0.26238	0.448034	0	0
601EM4	4	1	80	0	OBC	3	22	13	18		sc	73	1	1	3	22	-0.26238	0.320063	-0.26238	0.320063
601EM4	5	1	87	0	GEN	5	27	29	25	28	sc	73	0	0	0	0	1.09513	0.959915	0	0
601EM4	6	1	109	0	GEN	2	10	10	12		sc	73	0	0	0	0	-0.941137	-1.21558	0	0
601EM4	7	1	112	1	GEN	2	9	16	9		sc	73	0	0	0	0	-0.941137	-1.34355	0	0
601EM4	8	1	75	0	GEN	4	13	16	12	20	sc	73	0	0	0	0	0.416377	-0.831669	0	0
601EM4	9	1	110	0	ST	4	20	23	20	26	sc	73	2	1	4	20	0.416377	0.0641228	0.416377	0.0641228
601EM4	10	1	86	0	OBC	0	25	9	5		sc	73	1	1	0	25	-2.29865	0.703974	-2.29865	0.703974
603EM4	1	1	70	0	GEN	3	33	16	19		sc	74	0	0	0	0	-0.26238	1.72774	0	0
603EM4	2	1	101	1	ST	5	20	19	23	20	sc	74	2	1	5	20	1.09513	0.0641228	1.09513	0.0641228
603EM4	3	1	84	0	SC	1	11	11	9		sc	74	2	1	1	11	-1.61989	-1.08761	-1.61989	-1.08761
603EM4	4	1	90	0	OBC	6	21	22	23	25	sc	74	1	1	6	21	1.77389	0.192093	1.77389	0.192093
603EM4	5	1	102	0	OBC	7	20	12	26	14	sc	74	1	1	7	20	2.45265	0.0641228	2.45265	0.0641228
603EM4	6	1	103	1	GEN	3	15	23	14		sc	74	0	0	0	0	-0.26238	-0.575729	0	0
603EM4	7	1	85	0	OBC	2	10	14	12		sc	74	1	1	2	10	-0.941137	-1.21558	-0.941137	-1.21558
603EM4	8	1	92	0	OBC	3	20	19	15	21	sc	74	1	1	3	20	-0.26238	0.0641228	-0.26238	0.0641228
603EM4	9	1	72	0	GEN	5	15	21	13	23	sc	74	0	0	0	0	1.09513	-0.575729	0	0
603EM4	10	1	113	0	GEN	2	10	14	12		sc	74	0	0	0	0	-0.941137	-1.21558	0	0
604EM4	1	1	111	0	GEN	5	30	26	30	25	obc	75	0	0	0	0	1.09513	1.34383	0	0
604EM4	2	1	78	0	OBC	5	20	11	25	12	obc	75	1	1	5	20	1.09513	0.0641228	1.09513	0.0641228
604EM4	3	1	76	0	GEN	3	23	16	20		obc	75	0	0	0	0	-0.26238	0.448034	0	0
604EM4	4	1	80	0	OBC	3	22	13	25	12	obc	75	1	1	3	22	-0.26238	0.320063	-0.26238	0.320063
604EM4	5	1	87	0	GEN	5	27	29	30	28	obc	75	0	0	0	0	1.09513	0.959915	0	0
604EM4	6	1	109	0	GEN	2	10	10	15		obc	75	0	0	0	0	-0.941137	-1.21558	0	0
604EM4	7	1	112	1	GEN	2	9	16	9		obc	75	0	0	0	0	-0.941137	-1.34355	0	0
604EM4	8	1	75	0	GEN	4	13	16	15		obc	75	0	0	0	0	0.416377	-0.831669	0	0
604EM4	9	1	110	0	ST	4	20	23	25	25	obc	75	2	1	4	20	0.416377	0.0641228	0.416377	0.0641228
604EM4	10	1	86	0	OBC	0	25	9	5		obc	75	1	1	0	25	-2.29865	0.703974	-2.29865	0.703974
605EM4	1	1	111	0	GEN	5	30	26	25	24	general	76	0	0	0	0	1.09513	1.34383	0	0
605EM4	2	1	78	0	OBC	5	20	11	20	10	general	76	1	1	5	20	1.09513	0.0641228	1.09513	0.0641228
605EM4	3	1	76	0	GEN	3	23	16	18		general	76	0	0	0	0	-0.26238	0.448034	0	0
605EM4	4	1	80	0	OBC	3	22	13	16	11	general	76	1	1	3	22	-0.26238	0.320063	-0.26238	0.320063
605EM4	5	1	87	0	GEN	5	27	29	24	27	general	76	0	0	0	0	1.09513	0.959915	0	0
605EM4	6	1	109	0	GEN	2	10	10	9		general	76	0	0	0	0	-0.941137	-1.21558	0	0
605EM4	7	1	112	1	GEN	2	9	16	8		general	76	0	0	0	0	-0.941137	-1.34355	0	0
605EM4	8	1	75	0	GEN	4	13	16	17		general	76	0	0	0	0	0.416377	-0.831669	0	0
605EM4	9	1	110	0	ST	4	20	23	20	28	general	76	2	1	4	20	0.416377	0.0641228	0.416377	0.0641228
605EM4	10	1	86	0	OBC	0	25	9	20		general	76	1	1	0	25	-2.29865	0.703974	-2.29865	0.703974
606EM4	1	1	111	0	GEN	5	30	26	28	25	obc	77	0	0	0	0	1.09513	1.34383	0	0
606EM4	2	1	78	0	OBC	5	20	11	22	13	obc	77	1	1	5	20	1.09513	0.0641228	1.09513	0.0641228
606EM4	3	1	76	0	GEN	3	23	16	20	16	obc	77	0	0	0	0	-0.26238	0.448034	0	0
606EM4	4	1	80	0	OBC	3	22	13	20		obc	77	1	1	3	22	-0.26238	0.320063	-0.26238	0.320063
606EM4	5	1	87	0	GEN	5	27	29	27	27	obc	77	0	0	0	0	1.09513	0.959915	0	0
606EM4	6	1	109	0	GEN	2	10	10	12		obc	77	0	0	0	0	-0.941137	-1.21558	0	0
606EM4	7	1	112	1	GEN	2	9	16	10		obc	77	0	0	0	0	-0.941137	-1.34355	0	0
606EM4	8	1	75	0	GEN	4	13	16	18		obc	77	0	0	0	0	0.416377	-0.831669	0	0
606EM4	9	1	110	0	ST	4	20	23	20	23	obc	77	2	1	4	20	0.416377	0.0641228	0.416377	0.0641228
606EM4	10	1	86	0	OBC	0	25	9	10		obc	77	1	1	0	25	-2.29865	0.703974	-2.29865	0.703974
607EM4	1	1	111	0	GEN	5	30	26	30	25	general	78	0	0	0	0	1.09513	1.34383	0	0
607EM4	2	1	78	0	OBC	5	20	11	15	15	general	78	1	1	5	20	1.09513	0.0641228	1.09513	0.0641228
607EM4	3	1	76	0	GEN	3	23	16	13		general	78	0	0	0	0	-0.26238	0.448034	0	0
607EM4	4	1	80	0	OBC	3	22	13	21		general	78	1	1	3	22	-0.26238	0.320063	-0.26238	0.320063
607EM4	5	1	87	0	GEN	5	27	29	25	28	general	78	0	0	0	0	1.09513	0.959915	0	0
607EM4	6	1	109	0	GEN	2	10	10	10		general	78	0	0	0	0	-0.941137	-1.21558	0	0
607EM4	7	1	112	1	GEN	2	9	16	13		general	78	0	0	0	0	-0.941137	-1.34355	0	0
607EM4	8	1	75	0	GEN	4	13	16	12	26	general	78	0	0	0	0	0.416377	-0.831669	0	0
607EM4	9	1	110	0	ST	4	20	23	20	28	general	78	2	1	4	20	0.416377	0.0641228	0.416377	0.0641228
607EM4	10	1	86	0	OBC	0	25	9	14		general	78	1	1	0	25	-2.29865	0.703974	-2.29865	0.703974
608EM4	1	1	111	0	GEN	5	30	26	26	60	sc	79	0	0	0	0	1.09513	1.34383	0	0
608EM4	2	1	78	0	OBC	5	20	11	24	40	sc	79	1	1	5	20	1.09513	0.0641228	1.09513	0.0641228
608EM4	3	1	76	0	GEN	3	23	16	14		sc	79	0	0	0	0	-0.26238	0.448034	0	0
608EM4	4	1	80	0	OBC	3	22	13	14		sc	79	1	1	3	22	-0.26238	0.320063	-0.26238	0.320063
608EM4	5	1	87	0	GEN	5	27	29	25	40	sc	79	0	0	0	0	1.09513	0.959915	0	0
608EM4	6	1	109	0	GEN	2	10	10	12	20	sc	79	0	0	0	0	-0.941137	-1.21558	0	0
608EM4	7	1	112	1	GEN	2	9	16	11		sc	79	0	0	0	0	-0.941137	-1.34355	0	0
608EM4	8	1	75	0	GEN	4	13	16	16		sc	79	0	0	0	0	0.416377	-0.831669	0	0
608EM4	9	1	110	0	ST	4	20	23	19	50	sc	79	2	1	4	20	0.416377	0.0641228	0.416377	0.0641228
608EM4	10	1	86	0	OBC	0	25	9	1		sc	79	1	1	0	25	-2.29865	0.703974	-2.29865	0.703974
609EM4	1	1	111	0	GEN	5	30	26	30	28	obc	80	0	0	0	0	1.09513	1.34383	0	0
609EM4	2	1	78	0	OBC	5	20	11	28	13	obc	80	1	1	5	20	1.09513	0.0641228	1.09513	0.0641228
609EM4	3	1	76	0	GEN	3	23	16	20		obc	80	0	0	0	0	-0.26238	0.448034	0	0
609EM4	4	1	80	0	OBC	3	22	13	24		obc	80	1	1	3	22	-0.26238	0.320063	-0.26238	0.320063
609EM4	5	1	87	0	GEN	5	27	29	29	28	obc	80	0	0	0	0	1.09513	0.959915	0	0
609EM4	6	1	109	0	GEN	2	10	10	14		obc	80	0	0	0	0	-0.941137	-1.21558	0	0
609EM4	7	1	112	1	GEN	2	9	16	11		obc	80	0	0	0	0	-0.941137	-1.34355	0	0
609EM4	8	1	75	0	GEN	4	13	16	27		obc	80	0	0	0	0	0.416377	-0.831669	0	0
609EM4	9	1	110	0	ST	4	20	23	25	25	obc	80	2	1	4	20	0.416377	0.0641228	0.416377	0.0641228
609EM4	10	1	86	0	OBC	0	25	9	22	14	obc	80	1	1	0	25	-2.29865	0.703974	-2.29865	0.703974
610EM4	1	1	111	0	GEN	5	30	26	25	28	obc	81	0	0	0	0	1.09513	1.34383	0	0
610EM4	2	1	78	0	OBC	5	20	11	25	15	obc	81	1	1	5	20	1.09513	0.0641228	1.09513	0.0641228
610EM4	3	1	76	0	GEN	3	23	16	26	20	obc	81	0	0	0	0	-0.26238	0.448034	0	0
610EM4	4	1	80	0	OBC	3	22	13	26	18	obc	81	1	1	3	22	-0.26238	0.320063	-0.26238	0.320063
610EM4	5	1	87	0	GEN	5	27	29	30		obc	81	0	0	0	0	1.09513	0.959915	0	0
610EM4	6	1	109	0	GEN	2	10	10	12		obc	81	0	0	0	0	-0.941137	-1.21558	0	0
610EM4	7	1	112	1	GEN	2	9	16	12		obc	81	0	0	0	0	-0.941137	-1.34355	0	0
610EM4	8	1	75	0	GEN	4	13	16	17		obc	81	0	0	0	0	0.416377	-0.831669	0	0
610EM4	9	1	110	0	ST	4	20	23	24		obc	81	2	1	4	20	0.416377	0.0641228	0.416377	0.0641228
610EM4	10	1	86	0	OBC	0	25	9	10	13	obc	81	1	1	0	25	-2.29865	0.703974	-2.29865	0.703974
611EM4	1	1	70	0	GEN	3	33	16	22		general	82	0	0	0	0	-0.26238	1.72774	0	0
611EM4	2	1	101	1	ST	5	20	19	20	18	general	82	2	1	5	20	1.09513	0.0641228	1.09513	0.0641228
611EM4	3	1	84	0	SC	1	11	11	12		general	82	2	1	1	11	-1.61989	-1.08761	-1.61989	-1.08761
611EM4	4	1	90	0	OBC	6	21	22	26	21	general	82	1	1	6	21	1.77389	0.192093	1.77389	0.192093
611EM4	5	1	102	0	OBC	7	20	12	25	15	general	82	1	1	7	20	2.45265	0.0641228	2.45265	0.0641228
611EM4	6	1	103	1	GEN	3	15	23	18		general	82	0	0	0	0	-0.26238	-0.575729	0	0
611EM4	7	1	85	0	OBC	2	10	14	12		general	82	1	1	2	10	-0.941137	-1.21558	-0.941137	-1.21558
611EM4	8	1	92	0	OBC	3	20	19	23	19	general	82	1	1	3	20	-0.26238	0.0641228	-0.26238	0.0641228
611EM4	9	1	72	0	GEN	5	15	21	20	24	general	82	0	0	0	0	1.09513	-0.575729	0	0
611EM4	10	1	113	0	GEN	2	10	14	14		general	82	0	0	0	0	-0.941137	-1.21558	0	0
612EM4	1	1	70	0	GEN	3	33	16	28	10	st	83	0	0	0	0	-0.26238	1.72774	0	0
612EM4	2	1	101	1	ST	5	20	19	22		st	83	2	1	5	20	1.09513	0.0641228	1.09513	0.0641228
612EM4	3	1	84	0	SC	1	11	11	18		st	83	2	1	1	11	-1.61989	-1.08761	-1.61989	-1.08761
612EM4	4	1	90	0	OBC	6	21	22	25	20	st	83	1	1	6	21	1.77389	0.192093	1.77389	0.192093
612EM4	5	1	102	0	OBC	7	20	12	20	13	st	83	1	1	7	20	2.45265	0.0641228	2.45265	0.0641228
612EM4	6	1	103	1	GEN	3	15	23	20	23	st	83	0	0	0	0	-0.26238	-0.575729	0	0
612EM4	7	1	85	0	OBC	2	10	14	16		st	83	1	1	2	10	-0.941137	-1.21558	-0.941137	-1.21558
612EM4	8	1	92	0	OBC	3	20	19		25	st	83	1	1	3	20	-0.26238	0.0641228	-0.26238	0.0641228
612EM4	9	1	72	0	GEN	5	15	21	19		st	83	0	0	0	0	1.09513	-0.575729	0	0
612EM4	10	1	113	0	GEN	2	10	14	24		st	83	0	0	0	0	-0.941137	-1.21558	0	0
613EM4	1	1	70	0	GEN	3	33	16	15	12	st	84	0	0	0	0	-0.26238	1.72774	0	0
613EM4	2	1	101	1	ST	5	20	19	25	9	st	84	2	1	5	20	1.09513	0.0641228	1.09513	0.0641228
613EM4	3	1	84	0	SC	1	11	11	5	17	st	84	2	1	1	11	-1.61989	-1.08761	-1.61989	-1.08761
613EM4	4	1	90	0	OBC	6	21	22	30	6	st	84	1	1	6	21	1.77389	0.192093	1.77389	0.192093
613EM4	5	1	102	0	OBC	7	20	12	30		st	84	1	1	7	20	2.45265	0.0641228	2.45265	0.0641228
613EM4	6	1	103	1	GEN	3	15	23	15		st	84	0	0	0	0	-0.26238	-0.575729	0	0
613EM4	7	1	85	0	OBC	2	10	14	10		st	84	1	1	2	10	-0.941137	-1.21558	-0.941137	-1.21558
613EM4	8	1	92	0	OBC	3	20	19	15		st	84	1	1	3	20	-0.26238	0.0641228	-0.26238	0.0641228
613EM4	9	1	72	0	GEN	5	15	21	25	42	st	84	0	0	0	0	1.09513	-0.575729	0	0
613EM4	10	1	113	0	GEN	2	10	14	10		st	84	0	0	0	0	-0.941137	-1.21558	0	0
614EM4	1	1	70	0	GEN	3	33	16	19		general	85	0	0	0	0	-0.26238	1.72774	0	0
614EM4	2	1	101	1	ST	5	20	19	23		general	85	2	1	5	20	1.09513	0.0641228	1.09513	0.0641228
614EM4	3	1	84	0	SC	1	11	11	8	18	general	85	2	1	1	11	-1.61989	-1.08761	-1.61989	-1.08761
614EM4	4	1	90	0	OBC	6	21	22	26	26	general	85	1	1	6	21	1.77389	0.192093	1.77389	0.192093
614EM4	5	1	102	0	OBC	7	20	12	27	17	general	85	1	1	7	20	2.45265	0.0641228	2.45265	0.0641228
614EM4	6	1	103	1	GEN	3	15	23	18		general	85	0	0	0	0	-0.26238	-0.575729	0	0
614EM4	7	1	85	0	OBC	2	10	14	9	21	general	85	1	1	2	10	-0.941137	-1.21558	-0.941137	-1.21558
614EM4	8	1	92	0	OBC	3	20	19	14		general	85	1	1	3	20	-0.26238	0.0641228	-0.26238	0.0641228
614EM4	9	1	72	0	GEN	5	15	21	24	25	general	85	0	0	0	0	1.09513	-0.575729	0	0
614EM4	10	1	113	0	GEN	2	10	14	13		general	85	0	0	0	0	-0.941137	-1.21558	0	0
615EM4	1	1	111	0	GEN	5	30	26	23	27	sc	86	0	0	0	0	1.09513	1.34383	0	0
615EM4	2	1	78	0	OBC	5	20	11	21	15	sc	86	1	1	5	20	1.09513	0.0641228	1.09513	0.0641228
615EM4	3	1	76	0	GEN	3	23	16	20		sc	86	0	0	0	0	-0.26238	0.448034	0	0
615EM4	4	1	80	0	OBC	3	22	13	19		sc	86	1	1	3	22	-0.26238	0.320063	-0.26238	0.320063
615EM4	5	1	87	0	GEN	5	27	29	24	28	sc	86	0	0	0	0	1.09513	0.959915	0	0
615EM4	6	1	109	0	GEN	2	10	10	14		sc	86	0	0	0	0	-0.941137	-1.21558	0	0
615EM4	7	1	112	1	GEN	2	9	16	12		sc	86	0	0	0	0	-0.941137	-1.34355	0	0
615EM4	8	1	75	0	GEN	4	13	16	19	17	sc	86	0	0	0	0	0.416377	-0.831669	0	0
615EM4	9	1	110	0	ST	4	20	23	19	24	sc	86	2	1	4	20	0.416377	0.0641228	0.416377	0.0641228
615EM4	10	1	86	0	OBC	0	25	9	12		sc	86	1	1	0	25	-2.29865	0.703974	-2.29865	0.703974
619EM4	1	1	70	0	GEN	3	33	16	20		obc	87	0	0	0	0	-0.26238	1.72774	0	0
619EM4	2	1	101	1	ST	5	20	19	27	28	obc	87	2	1	5	20	1.09513	0.0641228	1.09513	0.0641228
619EM4	3	1	84	0	SC	1	11	11	7		obc	87	2	1	1	11	-1.61989	-1.08761	-1.61989	-1.08761
619EM4	4	1	90	0	OBC	6	21	22	30	28	obc	87	1	1	6	21	1.77389	0.192093	1.77389	0.192093
619EM4	5	1	102	0	OBC	7	20	12	30	20	obc	87	1	1	7	20	2.45265	0.0641228	2.45265	0.0641228
619EM4	6	1	103	1	GEN	3	15	23	15	28	obc	87	0	0	0	0	-0.26238	-0.575729	0	0
619EM4	7	1	85	0	OBC	2	10	14	12		obc	87	1	1	2	10	-0.941137	-1.21558	-0.941137	-1.21558
619EM4	8	1	92	0	OBC	3	20	19	16		obc	87	1	1	3	20	-0.26238	0.0641228	-0.26238	0.0641228
619EM4	9	1	72	0	GEN	5	15	21	25	28	obc	87	0	0	0	0	1.09513	-0.575729	0	0
619EM4	10	1	113	0	GEN	2	10	14	15		obc	87	0	0	0	0	-0.941137	-1.21558	0	0
620EM4	1	1	70	0	GEN	3	33	16	25	15	obc	88	0	0	0	0	-0.26238	1.72774	0	0
620EM4	2	1	101	1	ST	5	20	19	25	25	obc	88	2	1	5	20	1.09513	0.0641228	1.09513	0.0641228
620EM4	3	1	84	0	SC	1	11	11	5		obc	88	2	1	1	11	-1.61989	-1.08761	-1.61989	-1.08761
620EM4	4	1	90	0	OBC	6	21	22	30	28	obc	88	1	1	6	21	1.77389	0.192093	1.77389	0.192093
620EM4	5	1	102	0	OBC	7	20	12	30		obc	88	1	1	7	20	2.45265	0.0641228	2.45265	0.0641228
620EM4	6	1	103	1	GEN	3	15	23	15		obc	88	0	0	0	0	-0.26238	-0.575729	0	0
620EM4	7	1	85	0	OBC	2	10	14	10		obc	88	1	1	2	10	-0.941137	-1.21558	-0.941137	-1.21558
620EM4	8	1	92	0	OBC	3	20	19	15		obc	88	1	1	3	20	-0.26238	0.0641228	-0.26238	0.0641228
620EM4	9	1	72	0	GEN	5	15	21	25	25	obc	88	0	0	0	0	1.09513	-0.575729	0	0
620EM4	10	1	113	0	GEN	2	10	14	10	15	obc	88	0	0	0	0	-0.941137	-1.21558	0	0
621EM4	1	1	77	1	OBC	5	20	23	18	24	general	89	1	1	5	20	1.09513	0.0641228	1.09513	0.0641228
621EM4	2	1	114	0	GEN	2	6	8	10		general	89	0	0	0	0	-0.941137	-1.72746	0	0
621EM4	3	1	66	0	OBC	5	25	18	22	18	general	89	1	1	5	25	1.09513	0.703974	1.09513	0.703974
621EM4	4	1	67	0	GEN	4	40	22	22		general	89	0	0	0	0	0.416377	2.62353	0	0
621EM4	5	1	107	0	OBC	3	18	14	19	16	general	89	1	1	3	18	-0.26238	-0.191818	-0.26238	-0.191818
621EM4	6	1	89	0	OBC	3	25	19	23		general	89	1	1	3	25	-0.26238	0.703974	-0.26238	0.703974
621EM4	7	1	88	0	OBC	2	18	18	20		general	89	1	1	2	18	-0.941137	-0.191818	-0.941137	-0.191818
621EM4	8	1	108	0	OBC	2	10	16	15	19	general	89	1	1	2	10	-0.941137	-1.21558	-0.941137	-1.21558
621EM4	9	1	105	0	OBC	2	15	12	16		general	89	1	1	2	15	-0.941137	-0.575729	-0.941137	-0.575729
621EM4	10	1	83	0	OBC	5	22	17	24	20	general	89	1	1	5	22	1.09513	0.320063	1.09513	0.320063
622EM4	1	1	77	1	OBC	5	20	23	21	24	general	90	1	1	5	20	1.09513	0.0641228	1.09513	0.0641228
622EM4	2	1	114	0	GEN	2	6	8	14		general	90	0	0	0	0	-0.941137	-1.72746	0	0
622EM4	3	1	66	0	OBC	5	25	18	22	20	general	90	1	1	5	25	1.09513	0.703974	1.09513	0.703974
622EM4	4	1	67	0	GEN	4	40	22	18	21	general	90	0	0	0	0	0.416377	2.62353	0	0
622EM4	5	1	107	0	OBC	3	18	14	16		general	90	1	1	3	18	-0.26238	-0.191818	-0.26238	-0.191818
622EM4	6	1	89	0	OBC	3	25	19	17		general	90	1	1	3	25	-0.26238	0.703974	-0.26238	0.703974
622EM4	7	1	88	0	OBC	2	18	18	18	20	general	90	1	1	2	18	-0.941137	-0.191818	-0.941137	-0.191818
622EM4	8	1	108	0	OBC	2	10	16	14		general	90	1	1	2	10	-0.941137	-1.21558	-0.941137	-1.21558
622EM4	9	1	105	0	OBC	2	15	12	16		general	90	1	1	2	15	-0.941137	-0.575729	-0.941137	-0.575729
622EM4	10	1	83	0	OBC	5	22	17	19	19	general	90	1	1	5	22	1.09513	0.320063	1.09513	0.320063
623EM4	1	1	77	1	OBC	5	20	23	20	28	obc	91	1	1	5	20	1.09513	0.0641228	1.09513	0.0641228
623EM4	2	1	114	0	GEN	2	6	8	10	8	obc	91	0	0	0	0	-0.941137	-1.72746	0	0
623EM4	3	1	66	0	OBC	5	25	18	22	16	obc	91	1	1	5	25	1.09513	0.703974	1.09513	0.703974
623EM4	4	1	67	0	GEN	4	40	22	20	21	obc	91	0	0	0	0	0.416377	2.62353	0	0
623EM4	5	1	107	0	OBC	3	18	14	18		obc	91	1	1	3	18	-0.26238	-0.191818	-0.26238	-0.191818
623EM4	6	1	89	0	OBC	3	25	19	17		obc	91	1	1	3	25	-0.26238	0.703974	-0.26238	0.703974
623EM4	7	1	88	0	OBC	2	18	18	10		obc	91	1	1	2	18	-0.941137	-0.191818	-0.941137	-0.191818
623EM4	8	1	108	0	OBC	2	10	16	10		obc	91	1	1	2	10	-0.941137	-1.21558	-0.941137	-1.21558
623EM4	9	1	105	0	OBC	2	15	12	11		obc	91	1	1	2	15	-0.941137	-0.575729	-0.941137	-0.575729
623EM4	10	1	83	0	OBC	5	22	17	22	14	obc	91	1	1	5	22	1.09513	0.320063	1.09513	0.320063
624EM4	1	1	77	1	OBC	5	20	23	10		general	92	1	1	5	20	1.09513	0.0641228	1.09513	0.0641228
624EM4	2	1	114	0	GEN	2	6	8	12	20	general	92	0	0	0	0	-0.941137	-1.72746	0	0
624EM4	3	1	66	0	OBC	5	25	18	20	15	general	92	1	1	5	25	1.09513	0.703974	1.09513	0.703974
624EM4	4	1	67	0	GEN	4	40	22	15		general	92	0	0	0	0	0.416377	2.62353	0	0
624EM4	5	1	107	0	OBC	3	18	14	15		general	92	1	1	3	18	-0.26238	-0.191818	-0.26238	-0.191818
624EM4	6	1	89	0	OBC	3	25	19	15	20	general	92	1	1	3	25	-0.26238	0.703974	-0.26238	0.703974
624EM4	7	1	88	0	OBC	2	18	18	10		general	92	1	1	2	18	-0.941137	-0.191818	-0.941137	-0.191818
624EM4	8	1	108	0	OBC	2	10	16	5		general	92	1	1	2	10	-0.941137	-1.21558	-0.941137	-1.21558
624EM4	9	1	105	0	OBC	2	15	12	10	23	general	92	1	1	2	15	-0.941137	-0.575729	-0.941137	-0.575729
624EM4	10	1	83	0	OBC	5	22	17	20	21	general	92	1	1	5	22	1.09513	0.320063	1.09513	0.320063
625EM4	1	1	77	1	OBC	5	20	23	22		obc	93	1	1	5	20	1.09513	0.0641228	1.09513	0.0641228
625EM4	2	1	114	0	GEN	2	6	8	8		obc	93	0	0	0	0	-0.941137	-1.72746	0	0
625EM4	3	1	66	0	OBC	5	25	18	28	20	obc	93	1	1	5	25	1.09513	0.703974	1.09513	0.703974
625EM4	4	1	67	0	GEN	4	40	22	25	25	obc	93	0	0	0	0	0.416377	2.62353	0	0
625EM4	5	1	107	0	OBC	3	18	14	22		obc	93	1	1	3	18	-0.26238	-0.191818	-0.26238	-0.191818
625EM4	6	1	89	0	OBC	3	25	19	22	21	obc	93	1	1	3	25	-0.26238	0.703974	-0.26238	0.703974
625EM4	7	1	88	0	OBC	2	18	18	15	20	obc	93	1	1	2	18	-0.941137	-0.191818	-0.941137	-0.191818
625EM4	8	1	108	0	OBC	2	10	16	15		obc	93	1	1	2	10	-0.941137	-1.21558	-0.941137	-1.21558
625EM4	9	1	105	0	OBC	2	15	12	20		obc	93	1	1	2	15	-0.941137	-0.575729	-0.941137	-0.575729
625EM4	10	1	83	0	OBC	5	22	17	26	18	obc	93	1	1	5	22	1.09513	0.320063	1.09513	0.320063
626EM4	1	1	77	1	OBC	5	20	23	18	22	sc	94	1	1	5	20	1.09513	0.0641228	1.09513	0.0641228
626EM4	2	1	114	0	GEN	2	6	8	14		sc	94	0	0	0	0	-0.941137	-1.72746	0	0
626EM4	3	1	66	0	OBC	5	25	18	22	18	sc	94	1	1	5	25	1.09513	0.703974	1.09513	0.703974
626EM4	4	1	67	0	GEN	4	40	22	20	20	sc	94	0	0	0	0	0.416377	2.62353	0	0
626EM4	5	1	107	0	OBC	3	18	14	16		sc	94	1	1	3	18	-0.26238	-0.191818	-0.26238	-0.191818
626EM4	6	1	89	0	OBC	3	25	19	17	20	sc	94	1	1	3	25	-0.26238	0.703974	-0.26238	0.703974
626EM4	7	1	88	0	OBC	2	18	18	15		sc	94	1	1	2	18	-0.941137	-0.191818	-0.941137	-0.191818
626EM4	8	1	108	0	OBC	2	10	16	13		sc	94	1	1	2	10	-0.941137	-1.21558	-0.941137	-1.21558
626EM4	9	1	105	0	OBC	2	15	12	15		sc	94	1	1	2	15	-0.941137	-0.575729	-0.941137	-0.575729
626EM4	10	1	83	0	OBC	5	22	17	22	28	sc	94	1	1	5	22	1.09513	0.320063	1.09513	0.320063
627EM4	1	1	77	1	OBC	5	20	23	18		obc	95	1	1	5	20	1.09513	0.0641228	1.09513	0.0641228
627EM4	2	1	114	0	GEN	2	6	8	26		obc	95	0	0	0	0	-0.941137	-1.72746	0	0
627EM4	3	1	66	0	OBC	5	25	18	18	20	obc	95	1	1	5	25	1.09513	0.703974	1.09513	0.703974
627EM4	4	1	67	0	GEN	4	40	22	28	28	obc	95	0	0	0	0	0.416377	2.62353	0	0
627EM4	5	1	107	0	OBC	3	18	14	18	20	obc	95	1	1	3	18	-0.26238	-0.191818	-0.26238	-0.191818
627EM4	6	1	89	0	OBC	3	25	19	18		obc	95	1	1	3	25	-0.26238	0.703974	-0.26238	0.703974
627EM4	7	1	88	0	OBC	2	18	18	18		obc	95	1	1	2	18	-0.941137	-0.191818	-0.941137	-0.191818
627EM4	8	1	108	0	OBC	2	10	16	14	25	obc	95	1	1	2	10	-0.941137	-1.21558	-0.941137	-1.21558
627EM4	9	1	105	0	OBC	2	15	12	15		obc	95	1	1	2	15	-0.941137	-0.575729	-0.941137	-0.575729
627EM4	10	1	83	0	OBC	5	22	17	21	20	obc	95	1	1	5	22	1.09513	0.320063	1.09513	0.320063
628EM4	1	1	77	1	OBC	5	20	23	22	25	obc	96	1	1	5	20	1.09513	0.0641228	1.09513	0.0641228
628EM4	2	1	114	0	GEN	2	6	8	8		obc	96	0	0	0	0	-0.941137	-1.72746	0	0
628EM4	3	1	66	0	OBC	5	25	18	27	20	obc	96	1	1	5	25	1.09513	0.703974	1.09513	0.703974
628EM4	4	1	67	0	GEN	4	40	22	25	24	obc	96	0	0	0	0	0.416377	2.62353	0	0
628EM4	5	1	107	0	OBC	3	18	14	17		obc	96	1	1	3	18	-0.26238	-0.191818	-0.26238	-0.191818
628EM4	6	1	89	0	OBC	3	25	19	20	22	obc	96	1	1	3	25	-0.26238	0.703974	-0.26238	0.703974
628EM4	7	1	88	0	OBC	2	18	18	14		obc	96	1	1	2	18	-0.941137	-0.191818	-0.941137	-0.191818
628EM4	8	1	108	0	OBC	2	10	16	12		obc	96	1	1	2	10	-0.941137	-1.21558	-0.941137	-1.21558
628EM4	9	1	105	0	OBC	2	15	12	13		obc	96	1	1	2	15	-0.941137	-0.575729	-0.941137	-0.575729
628EM4	10	1	83	0	OBC	5	22	17	24	15	obc	96	1	1	5	22	1.09513	0.320063	1.09513	0.320063
629EM4	1	1	77	1	OBC	5	20	23	25	25	obc	97	1	1	5	20	1.09513	0.0641228	1.09513	0.0641228
629EM4	2	1	114	0	GEN	2	6	8	10		obc	97	0	0	0	0	-0.941137	-1.72746	0	0
629EM4	3	1	66	0	OBC	5	25	18	25	25	obc	97	1	1	5	25	1.09513	0.703974	1.09513	0.703974
629EM4	4	1	67	0	GEN	4	40	22	20	20	obc	97	0	0	0	0	0.416377	2.62353	0	0
629EM4	5	1	107	0	OBC	3	18	14	15	15	obc	97	1	1	3	18	-0.26238	-0.191818	-0.26238	-0.191818
629EM4	6	1	89	0	OBC	3	25	19	15		obc	97	1	1	3	25	-0.26238	0.703974	-0.26238	0.703974
629EM4	7	1	88	0	OBC	2	18	18	10		obc	97	1	1	2	18	-0.941137	-0.191818	-0.941137	-0.191818
629EM4	8	1	108	0	OBC	2	10	16	10		obc	97	1	1	2	10	-0.941137	-1.21558	-0.941137	-1.21558
629EM4	9	1	105	0	OBC	2	15	12	10		obc	97	1	1	2	15	-0.941137	-0.575729	-0.941137	-0.575729
629EM4	10	1	83	0	OBC	5	22	17	25	15	obc	97	1	1	5	22	1.09513	0.320063	1.09513	0.320063
630EM4	1	1	77	1	OBC	5	20	23	12	25	obc	98	1	1	5	20	1.09513	0.0641228	1.09513	0.0641228
630EM4	2	1	114	0	GEN	2	6	8	3		obc	98	0	0	0	0	-0.941137	-1.72746	0	0
630EM4	3	1	66	0	OBC	5	25	18	8		obc	98	1	1	5	25	1.09513	0.703974	1.09513	0.703974
630EM4	4	1	67	0	GEN	4	40	22	12	20	obc	98	0	0	0	0	0.416377	2.62353	0	0
630EM4	5	1	107	0	OBC	3	18	14	10		obc	98	1	1	3	18	-0.26238	-0.191818	-0.26238	-0.191818
630EM4	6	1	89	0	OBC	3	25	19	12		obc	98	1	1	3	25	-0.26238	0.703974	-0.26238	0.703974
630EM4	7	1	88	0	OBC	2	18	18	6		obc	98	1	1	2	18	-0.941137	-0.191818	-0.941137	-0.191818
630EM4	8	1	108	0	OBC	2	10	16	18	20	obc	98	1	1	2	10	-0.941137	-1.21558	-0.941137	-1.21558
630EM4	9	1	105	0	OBC	2	15	12	12	20	obc	98	1	1	2	15	-0.941137	-0.575729	-0.941137	-0.575729
630EM4	10	1	83	0	OBC	5	22	17	10		obc	98	1	1	5	22	1.09513	0.320063	1.09513	0.320063
631EM4	1	1	77	1	OBC	5	20	23	21		obc	99	1	1	5	20	1.09513	0.0641228	1.09513	0.0641228
631EM4	2	1	114	0	GEN	2	6	8	10	9	obc	99	0	0	0	0	-0.941137	-1.72746	0	0
631EM4	3	1	66	0	OBC	5	25	18	24	20	obc	99	1	1	5	25	1.09513	0.703974	1.09513	0.703974
631EM4	4	1	67	0	GEN	4	40	22	29	20	obc	99	0	0	0	0	0.416377	2.62353	0	0
631EM4	5	1	107	0	OBC	3	18	14	20		obc	99	1	1	3	18	-0.26238	-0.191818	-0.26238	-0.191818
631EM4	6	1	89	0	OBC	3	25	19	23	20	obc	99	1	1	3	25	-0.26238	0.703974	-0.26238	0.703974
631EM4	7	1	88	0	OBC	2	18	18	20		obc	99	1	1	2	18	-0.941137	-0.191818	-0.941137	-0.191818
631EM4	8	1	108	0	OBC	2	10	16	13		obc	99	1	1	2	10	-0.941137	-1.21558	-0.941137	-1.21558
631EM4	9	1	105	0	OBC	2	15	12	18		obc	99	1	1	2	15	-0.941137	-0.575729	-0.941137	-0.575729
631EM4	10	1	83	0	OBC	5	22	17	24	26	obc	99	1	1	5	22	1.09513	0.320063	1.09513	0.320063
632EM4	1	1	69	0	GEN	3	12	17	17		general	100	0	0	0	0	-0.26238	-0.95964	0	0
632EM4	2	1	71	0	GEN	2	25	23	13		general	100	0	0	0	0	-0.941137	0.703974	0	0
632EM4	3	1	74	1	GEN	6	4	18	25	20	general	100	0	0	0	0	1.77389	-1.9834	0	0
632EM4	4	1	82	0	GEN	2	10	12	12		general	100	0	0	0	0	-0.941137	-1.21558	0	0
632EM4	5	1	91	0	GEN	3	16	14	17		general	100	0	0	0	0	-0.26238	-0.447758	0	0
632EM4	6	1	79	0	OBC	3	20	16	18	20	general	100	1	1	3	20	-0.26238	0.0641228	-0.26238	0.0641228
632EM4	7	1	93	0	GEN	4	10	23	22	25	general	100	0	0	0	0	0.416377	-1.21558	0	0
632EM4	8	1	104	0	OBC	4	20	17	23	19	general	100	1	1	4	20	0.416377	0.0641228	0.416377	0.0641228
632EM4	9	1	106	0	GEN	3	15	18	17		general	100	0	0	0	0	-0.26238	-0.575729	0	0
632EM4	10	1	73	0	GEN	6	30	24	29	26	general	100	0	0	0	0	1.77389	1.34383	0	0
633EM4	1	1	69	0	GEN	3	12	17	12		obc	101	0	0	0	0	-0.26238	-0.95964	0	0
633EM4	2	1	71	0	GEN	2	25	23	10		obc	101	0	0	0	0	-0.941137	0.703974	0	0
633EM4	3	1	74	1	GEN	6	4	18	24	25	obc	101	0	0	0	0	1.77389	-1.9834	0	0
633EM4	4	1	82	0	GEN	2	10	12	9		obc	101	0	0	0	0	-0.941137	-1.21558	0	0
633EM4	5	1	91	0	GEN	3	16	14	15	22	obc	101	0	0	0	0	-0.26238	-0.447758	0	0
633EM4	6	1	79	0	OBC	3	20	16	16	25	obc	101	1	1	3	20	-0.26238	0.0641228	-0.26238	0.0641228
633EM4	7	1	93	0	GEN	4	10	23	12		obc	101	0	0	0	0	0.416377	-1.21558	0	0
633EM4	8	1	104	0	OBC	4	20	17	18	24	obc	101	1	1	4	20	0.416377	0.0641228	0.416377	0.0641228
633EM4	9	1	106	0	GEN	3	15	18	14		obc	101	0	0	0	0	-0.26238	-0.575729	0	0
633EM4	10	1		0	GEN	6	30	24	28	23	obc	101	0	0	0	0	1.77389	1.34383	0	0
634EM4	1	1	69	0	GEN	3	12	17	12	23	general	102	0	0	0	0	-0.26238	-0.95964	0	0
634EM4	2	1	71	0	GEN	2	25	23	20		general	102	0	0	0	0	-0.941137	0.703974	0	0
634EM4	3	1	74	1	GEN	6	4	18	30	22	general	102	0	0	0	0	1.77389	-1.9834	0	0
634EM4	4	1	82	0	GEN	2	10	12	10		general	102	0	0	0	0	-0.941137	-1.21558	0	0
634EM4	5	1	91	0	GEN	3	16	14	15		general	102	0	0	0	0	-0.26238	-0.447758	0	0
634EM4	6	1	79	0	OBC	3	20	16	15		general	102	1	1	3	20	-0.26238	0.0641228	-0.26238	0.0641228
634EM4	7	1	93	0	GEN	4	10	23	20	23	general	102	0	0	0	0	0.416377	-1.21558	0	0
634EM4	8	1	104	0	OBC	4	20	17	20	23	general	102	1	1	4	20	0.416377	0.0641228	0.416377	0.0641228
634EM4	9	1	106	0	GEN	3	15	18	15		general	102	0	0	0	0	-0.26238	-0.575729	0	0
634EM4	10	1		0	GEN	6	30	24	30	24	general	102	0	0	0	0	1.77389	1.34383	0	0
635EM4	1	1	69	0	GEN	3	12	17	10		general	103	0	0	0	0	-0.26238	-0.95964	0	0
635EM4	2	1	71	0	GEN	2	25	23	9		general	103	0	0	0	0	-0.941137	0.703974	0	0
635EM4	3	1	74	1	GEN	6	4	18	30	18	general	103	0	0	0	0	1.77389	-1.9834	0	0
635EM4	4	1	82	0	GEN	2	10	12	20		general	103	0	0	0	0	-0.941137	-1.21558	0	0
635EM4	5	1	91	0	GEN	3	16	14	15	14	general	103	0	0	0	0	-0.26238	-0.447758	0	0
635EM4	6	1	79	0	OBC	3	20	16	15		general	103	1	1	3	20	-0.26238	0.0641228	-0.26238	0.0641228
635EM4	7	1	93	0	GEN	4	10	23	10		general	103	0	0	0	0	0.416377	-1.21558	0	0
635EM4	8	1	104	0	OBC	4	20	17	20	17	general	103	1	1	4	20	0.416377	0.0641228	0.416377	0.0641228
635EM4	9	1	106	0	GEN	3	15	18	15	18	general	103	0	0	0	0	-0.26238	-0.575729	0	0
635EM4	10	1		0	GEN	6	30	24	30	24	general	103	0	0	0	0	1.77389	1.34383	0	0
636EM4	1	1	69	0	GEN	3	12	17	15		general	104	0	0	0	0	-0.26238	-0.95964	0	0
636EM4	2	1	71	0	GEN	2	25	23	10		general	104	0	0	0	0	-0.941137	0.703974	0	0
636EM4	3	1	74	1	GEN	6	4	18	20	20	general	104	0	0	0	0	1.77389	-1.9834	0	0
636EM4	4	1	82	0	GEN	2	10	12	12		general	104	0	0	0	0	-0.941137	-1.21558	0	0
636EM4	5	1	91	0	GEN	3	16	14	12	18	general	104	0	0	0	0	-0.26238	-0.447758	0	0
636EM4	6	1	79	0	OBC	3	20	16	18	14	general	104	1	1	3	20	-0.26238	0.0641228	-0.26238	0.0641228
636EM4	7	1	93	0	GEN	4	10	23	20		general	104	0	0	0	0	0.416377	-1.21558	0	0
636EM4	8	1	104	0	OBC	4	20	17	15	18	general	104	1	1	4	20	0.416377	0.0641228	0.416377	0.0641228
636EM4	9	1	106	0	GEN	3	15	18	13		general	104	0	0	0	0	-0.26238	-0.575729	0	0
636EM4	10	1		0	GEN	6	30	24	25	22	general	104	0	0	0	0	1.77389	1.34383	0	0
637EM4	1	1	69	0	GEN	3	12	17	14		obc	105	0	0	0	0	-0.26238	-0.95964	0	0
637EM4	2	1	71	0	GEN	2	25	23	19		obc	105	0	0	0	0	-0.941137	0.703974	0	0
637EM4	3	1	74	1	GEN	6	4	18	18	19	obc	105	0	0	0	0	1.77389	-1.9834	0	0
637EM4	4	1	82	0	GEN	2	10	12	11		obc	105	0	0	0	0	-0.941137	-1.21558	0	0
637EM4	5	1	91	0	GEN	3	16	14	19		obc	105	0	0	0	0	-0.26238	-0.447758	0	0
637EM4	6	1	79	0	OBC	3	20	16	12	15	obc	105	1	1	3	20	-0.26238	0.0641228	-0.26238	0.0641228
637EM4	7	1	93	0	GEN	4	10	23	18	22	obc	105	0	0	0	0	0.416377	-1.21558	0	0
637EM4	8	1	104	0	OBC	4	20	17	16	18	obc	105	1	1	4	20	0.416377	0.0641228	0.416377	0.0641228
637EM4	9	1	106	0	GEN	3	15	18	14		obc	105	0	0	0	0	-0.26238	-0.575729	0	0
637EM4	10	1		0	GEN	6	30	24	19	25	obc	105	0	0	0	0	1.77389	1.34383	0	0
638EM4	1	1	69	0	GEN	3	12	17	15		sc	106	0	0	0	0	-0.26238	-0.95964	0	0
638EM4	2	1	71	0	GEN	2	25	23	12		sc	106	0	0	0	0	-0.941137	0.703974	0	0
638EM4	3	1	74	1	GEN	6	4	18	22	20	sc	106	0	0	0	0	1.77389	-1.9834	0	0
638EM4	4	1	82	0	GEN	2	10	12	15		sc	106	0	0	0	0	-0.941137	-1.21558	0	0
638EM4	5	1	91	0	GEN	3	16	14	18		sc	106	0	0	0	0	-0.26238	-0.447758	0	0
638EM4	6	1	79	0	OBC	3	20	16	16		sc	106	1	1	3	20	-0.26238	0.0641228	-0.26238	0.0641228
638EM4	7	1	93	0	GEN	4	10	23	18	20	sc	106	0	0	0	0	0.416377	-1.21558	0	0
638EM4	8	1	104	0	OBC	4	20	17	19	17	sc	106	1	1	4	20	0.416377	0.0641228	0.416377	0.0641228
638EM4	9	1	106	0	GEN	3	15	18	18	22	sc	106	0	0	0	0	-0.26238	-0.575729	0	0
638EM4	10	1		0	GEN	6	30	24	26	22	sc	106	0	0	0	0	1.77389	1.34383	0	0
639EM4	1	1	69	0	GEN	3	12	17	14		general	107	0	0	0	0	-0.26238	-0.95964	0	0
639EM4	2	1	71	0	GEN	2	25	23	17		general	107	0	0	0	0	-0.941137	0.703974	0	0
639EM4	3	1	74	1	GEN	6	4	18	25	17	general	107	0	0	0	0	1.77389	-1.9834	0	0
639EM4	4	1	82	0	GEN	2	10	12	10		general	107	0	0	0	0	-0.941137	-1.21558	0	0
639EM4	5	1	91	0	GEN	3	16	14	16	15	general	107	0	0	0	0	-0.26238	-0.447758	0	0
639EM4	6	1	79	0	OBC	3	20	16	18		general	107	1	1	3	20	-0.26238	0.0641228	-0.26238	0.0641228
639EM4	7	1	93	0	GEN	4	10	23	15		general	107	0	0	0	0	0.416377	-1.21558	0	0
639EM4	8	1	104	0	OBC	4	20	17	20	19	general	107	1	1	4	20	0.416377	0.0641228	0.416377	0.0641228
639EM4	9	1	106	0	GEN	3	15	18	15	16	general	107	0	0	0	0	-0.26238	-0.575729	0	0
639EM4	10	1		0	GEN	6	30	24	30	28	general	107	0	0	0	0	1.77389	1.34383	0	0
640EM4	1	1	70	0	GEN	3	33	16	22	21	general	108	0	0	0	0	-0.26238	1.72774	0	0
640EM4	2	1	101	1	ST	5	20	19	30	24	general	108	2	1	5	20	1.09513	0.0641228	1.09513	0.0641228
640EM4	3	1	84	0	SC	1	11	11	13		general	108	2	1	1	11	-1.61989	-1.08761	-1.61989	-1.08761
640EM4	4	1	90	0	OBC	6	21	22	28	22	general	108	1	1	6	21	1.77389	0.192093	1.77389	0.192093
640EM4	5	1	102	0	OBC	7	20	12	28	19	general	108	1	1	7	20	2.45265	0.0641228	2.45265	0.0641228
640EM4	6	1	103	1	GEN	3	15	23	24		general	108	0	0	0	0	-0.26238	-0.575729	0	0
640EM4	7	1	85	0	OBC	2	10	14	17		general	108	1	1	2	10	-0.941137	-1.21558	-0.941137	-1.21558
640EM4	8	1	92	0	OBC	3	20	19	15		general	108	1	1	3	20	-0.26238	0.0641228	-0.26238	0.0641228
640EM4	9	1	72	0	GEN	5	15	21	30	24	general	108	0	0	0	0	1.09513	-0.575729	0	0
640EM4	10	1	113	0	GEN	2	10	14	23		general	108	0	0	0	0	-0.941137	-1.21558	0	0
642EM4	1	1	69	0	GEN	3	12	17	16	19	general	109	0	0	0	0	-0.26238	-0.95964	0	0
642EM4	2	1	71	0	GEN	2	25	23	21		general	109	0	0	0	0	-0.941137	0.703974	0	0
642EM4	3	1	74	1	GEN	6	4	18	18		general	109	0	0	0	0	1.77389	-1.9834	0	0
642EM4	4	1	82	0	GEN	2	10	12	24	23	general	109	0	0	0	0	-0.941137	-1.21558	0	0
642EM4	5	1	91	0	GEN	3	16	14	23	18	general	109	0	0	0	0	-0.26238	-0.447758	0	0
642EM4	6	1	79	0	OBC	3	20	16	19		general	109	1	1	3	20	-0.26238	0.0641228	-0.26238	0.0641228
642EM4	7	1	93	0	GEN	4	10	23	11		general	109	0	0	0	0	0.416377	-1.21558	0	0
642EM4	8	1	104	0	OBC	4	20	17	25	23	general	109	1	1	4	20	0.416377	0.0641228	0.416377	0.0641228
642EM4	9	1	106	0	GEN	3	15	18	18	17	general	109	0	0	0	0	-0.26238	-0.575729	0	0
642EM4	10	1		0	GEN	6	30	24	28		general	109	0	0	0	0	1.77389	1.34383	0	0
644EM4	1	1	69	0	GEN	3	12	17	13		sc	110	0	0	0	0	-0.26238	-0.95964	0	0
644EM4	2	1	71	0	GEN	2	25	23	9	25	sc	110	0	0	0	0	-0.941137	0.703974	0	0
644EM4	3	1	74	1	GEN	6	4	18	25		sc	110	0	0	0	0	1.77389	-1.9834	0	0
644EM4	4	1	82	0	GEN	2	10	12	11		sc	110	0	0	0	0	-0.941137	-1.21558	0	0
644EM4	5	1	91	0	GEN	3	16	14	15	13	sc	110	0	0	0	0	-0.26238	-0.447758	0	0
644EM4	6	1	79	0	OBC	3	20	16	15	17	sc	110	1	1	3	20	-0.26238	0.0641228	-0.26238	0.0641228
644EM4	7	1	93	0	GEN	4	10	23	22		sc	110	0	0	0	0	0.416377	-1.21558	0	0
644EM4	8	1	104	0	OBC	4	20	17	20	16	sc	110	1	1	4	20	0.416377	0.0641228	0.416377	0.0641228
644EM4	9	1	106	0	GEN	3	15	18	17		sc	110	0	0	0	0	-0.26238	-0.575729	0	0
644EM4	10	1		0	GEN	6	30	24	26	25	sc	110	0	0	0	0	1.77389	1.34383	0	0
645EM4	1	1	70	0	GEN	3	33	16	15		general	111	0	0	0	0	-0.26238	1.72774	0	0
645EM4	2	1	101	1	ST	5	20	19	25		general	111	2	1	5	20	1.09513	0.0641228	1.09513	0.0641228
645EM4	3	1	84	0	SC	1	11	11	5		general	111	2	1	1	11	-1.61989	-1.08761	-1.61989	-1.08761
645EM4	4	1	90	0	OBC	6	21	22	30		general	111	1	1	6	21	1.77389	0.192093	1.77389	0.192093
645EM4	5	1	102	0	OBC	7	20	12		12	general	111	1	1	7	20	2.45265	0.0641228	2.45265	0.0641228
645EM4	6	1	103	1	GEN	3	15	23	15	23	general	111	0	0	0	0	-0.26238	-0.575729	0	0
645EM4	7	1	85	0	OBC	2	10	14	10	14	general	111	1	1	2	10	-0.941137	-1.21558	-0.941137	-1.21558
645EM4	8	1	92	0	OBC	3	20	19	15		general	111	1	1	3	20	-0.26238	0.0641228	-0.26238	0.0641228
645EM4	9	1	72	0	GEN	5	15	21	25	21	general	111	0	0	0	0	1.09513	-0.575729	0	0
645EM4	10	1	113	0	GEN	2	10	14	10	14	general	111	0	0	0	0	-0.941137	-1.21558	0	0
646EM4	1	1	111	0	GEN	5	30	26	23	28	sc	112	0	0	0	0	1.09513	1.34383	0	0
646EM4	2	1	78	0	OBC	5	20	11	21		sc	112	1	1	5	20	1.09513	0.0641228	1.09513	0.0641228
646EM4	3	1	76	0	GEN	3	23	16	29	19	sc	112	0	0	0	0	-0.26238	0.448034	0	0
646EM4	4	1	80	0	OBC	3	22	13	27	21	sc	112	1	1	3	22	-0.26238	0.320063	-0.26238	0.320063
646EM4	5	1	87	0	GEN	5	27	29	23	2	sc	112	0	0	0	0	1.09513	0.959915	0	0
646EM4	6	1	109	0	GEN	2	10	10	20		sc	112	0	0	0	0	-0.941137	-1.21558	0	0
646EM4	7	1	112	1	GEN	2	9	16	23		sc	112	0	0	0	0	-0.941137	-1.34355	0	0
646EM4	8	1	75	0	GEN	4	13	16	29	19	sc	112	0	0	0	0	0.416377	-0.831669	0	0
646EM4	9	1	110	0	ST	4	20	23	20	18	sc	112	2	1	4	20	0.416377	0.0641228	0.416377	0.0641228
646EM4	10	1	86	0	OBC	0	25	9	25		sc	112	1	1	0	25	-2.29865	0.703974	-2.29865	0.703974
647EM4	1	1	77	1	OBC	5	20	23	23	25	general	113	1	1	5	20	1.09513	0.0641228	1.09513	0.0641228
647EM4	2	1	114	0	GEN	2	6	8	8		general	113	0	0	0	0	-0.941137	-1.72746	0	0
647EM4	3	1	66	0	OBC	5	25	18	25	20	general	113	1	1	5	25	1.09513	0.703974	1.09513	0.703974
647EM4	4	1	67	0	GEN	4	40	22	17		general	113	0	0	0	0	0.416377	2.62353	0	0
647EM4	5	1	107	0	OBC	3	18	14	16	12	general	113	1	1	3	18	-0.26238	-0.191818	-0.26238	-0.191818
647EM4	6	1	89	0	OBC	3	25	19	19	18	general	113	1	1	3	25	-0.26238	0.703974	-0.26238	0.703974
647EM4	7	1	88	0	OBC	2	18	18	12		general	113	1	1	2	18	-0.941137	-0.191818	-0.941137	-0.191818
647EM4	8	1	108	0	OBC	2	10	16	11		general	113	1	1	2	10	-0.941137	-1.21558	-0.941137	-1.21558
647EM4	9	1	105	0	OBC	2	15	12	13		general	113	1	1	2	15	-0.941137	-0.575729	-0.941137	-0.575729
647EM4	10	1	83	0	OBC	5	22	17	23	15	general	113	1	1	5	22	1.09513	0.320063	1.09513	0.320063
6EM2	1	1	43	1	GEN	4	25	17	20		obc	114	0	0	0	0	0.416377	0.703974	0	0
6EM2	2	1	47	1	GEN	3	15	15	14	17	obc	114	0	0	0	0	-0.26238	-0.575729	0	0
6EM2	3	1	19	1	GEN	3	16	17	15	20	obc	114	0	0	0	0	-0.26238	-0.447758	0	0
6EM2	4	1	26	1	GEN	3	30	18	25		obc	114	0	0	0	0	-0.26238	1.34383	0	0
6EM2	5	1	1	1	OBC	4	25	24	22	0	obc	114	1	1	4	25	0.416377	0.703974	0.416377	0.703974
6EM2	6	1	31	0	SC	3	24	14	15	16	obc	114	2	1	3	24	-0.26238	0.576004	-0.26238	0.576004
6EM2	7	1	21	0	ST	3	16	14	14	18	obc	114	2	1	3	16	-0.26238	-0.447758	-0.26238	-0.447758
6EM2	8	1	29	1	SC	0	5	0	4		obc	114	2	1	0	5	-2.29865	-1.85543	-2.29865	-1.85543
6EM2	9	1	30	1	GEN	2	12	12	10	14	obc	114	0	0	0	0	-0.941137	-0.95964	0	0
6EM2	10	1	5	1	ST	4	25	21	23		obc	114	2	1	4	25	0.416377	0.703974	0.416377	0.703974
6EM3	1	0	111	0	GEN	5	30	26	25	24	general	115	0	0	0	0	1.09513	1.34383	0	0
6EM3	2	0	78	0	OBC	5	20	11	25	10	general	115	1	1	5	20	1.09513	0.0641228	1.09513	0.0641228
6EM3	3	0	76	0	GEN	3	23	16	15	13	general	115	0	0	0	0	-0.26238	0.448034	0	0
6EM3	4	0	80	0	OBC	3	22	13	15	15	general	115	1	1	3	22	-0.26238	0.320063	-0.26238	0.320063
6EM3	5	0	87	0	GEN	5	27	29	23		general	115	0	0	0	0	1.09513	0.959915	0	0
6EM3	6	0	109	0	GEN	2	10	10	12		general	115	0	0	0	0	-0.941137	-1.21558	0	0
6EM3	7	0	112	1	GEN	2	9	16	12		general	115	0	0	0	0	-0.941137	-1.34355	0	0
6EM3	8	0	75	0	GEN	4	13	16	23		general	115	0	0	0	0	0.416377	-0.831669	0	0
6EM3	9	0	110	0	ST	4	20	23	20	25	general	115	2	1	4	20	0.416377	0.0641228	0.416377	0.0641228
6EM3	10	0	86	0	OBC	0	25	9	10		general	115	1	1	0	25	-2.29865	0.703974	-2.29865	0.703974
7EM2	1	1	43	1	GEN	4	25	17	22	17	general	116	0	0	0	0	0.416377	0.703974	0	0
7EM2	2	1	47	1	GEN	3	15	15	20	17	general	116	0	0	0	0	-0.26238	-0.575729	0	0
7EM2	3	1	19	1	GEN	3	16	17	18		general	116	0	0	0	0	-0.26238	-0.447758	0	0
7EM2	4	1	26	1	GEN	3	30	18	17	20	general	116	0	0	0	0	-0.26238	1.34383	0	0
7EM2	5	1	1	1	OBC	4	25	24	24	23	general	116	1	1	4	25	0.416377	0.703974	0.416377	0.703974
7EM2	6	1	31	0	SC	3	24	14	20		general	116	2	1	3	24	-0.26238	0.576004	-0.26238	0.576004
7EM2	7	1	21	0	ST	3	16	14	21		general	116	2	1	3	16	-0.26238	-0.447758	-0.26238	-0.447758
7EM2	8	1	29	1	SC	0	5	0	10		general	116	2	1	0	5	-2.29865	-1.85543	-2.29865	-1.85543
7EM2	9	1	30	1	GEN	2	12	12	14		general	116	0	0	0	0	-0.941137	-0.95964	0	0
7EM2	10	1	5	1	ST	4	25	21	26	22	general	116	2	1	4	25	0.416377	0.703974	0.416377	0.703974
7EM3	1	0	111	0	GEN	5	30	26	25	24	general	117	0	0	0	0	1.09513	1.34383	0	0
7EM3	2	0	78	0	OBC	5	20	11	26	10	general	117	1	1	5	20	1.09513	0.0641228	1.09513	0.0641228
7EM3	3	0	76	0	GEN	3	23	16	14		general	117	0	0	0	0	-0.26238	0.448034	0	0
7EM3	4	0	80	0	OBC	3	22	13	15		general	117	1	1	3	22	-0.26238	0.320063	-0.26238	0.320063
7EM3	5	0	87	0	GEN	5	27	29	20	26	general	117	0	0	0	0	1.09513	0.959915	0	0
7EM3	6	0	109	0	GEN	2	10	10	13		general	117	0	0	0	0	-0.941137	-1.21558	0	0
7EM3	7	0	112	1	GEN	2	9	16	10		general	117	0	0	0	0	-0.941137	-1.34355	0	0
7EM3	8	0	75	0	GEN	4	13	16	21	15	general	117	0	0	0	0	0.416377	-0.831669	0	0
7EM3	9	0	110	0	ST	4	20	23	22	20	general	117	2	1	4	20	0.416377	0.0641228	0.416377	0.0641228
7EM3	10	0	86	0	OBC	0	25	9	15		general	117	1	1	0	25	-2.29865	0.703974	-2.29865	0.703974
801EM5	1	0	12	1	GEN	3	20	20	30	20	sc	118	0	0	0	0	-0.26238	0.0641228	0	0
801EM5	2	0	48	0	GEN	5	30	15	25	14	sc	118	0	0	0	0	1.09513	1.34383	0	0
801EM5	3	0	44	1	GEN	3	15	18	20		sc	118	0	0	0	0	-0.26238	-0.575729	0	0
801EM5	4	0	31	0	SC	3	24	14	20		sc	118	2	1	3	24	-0.26238	0.576004	-0.26238	0.576004
801EM5	5	0	23	1	GEN	4	32	18	30	10	sc	118	0	0	0	0	0.416377	1.59977	0	0
801EM5	6	0	41	1	SC	2	13	12	18		sc	118	2	1	2	13	-0.941137	-0.831669	-0.941137	-0.831669
801EM5	7	0	13	0	SC	3	17	15	30	15	sc	118	2	1	3	17	-0.26238	-0.319788	-0.26238	-0.319788
801EM5	8	0	24	1	GEN	3	17	21	10	40	sc	118	0	0	0	0	-0.26238	-0.319788	0	0
801EM5	9	0	2	1	GEN	4	25	18	8		sc	118	0	0	0	0	0.416377	0.703974	0	0
801EM5	10	0	11	1	GEN	3	15	15	10		sc	118	0	0	0	0	-0.26238	-0.575729	0	0
802EM5	1	0	12	1	GEN	3	20	20	15	15	obc	119	0	0	0	0	-0.26238	0.0641228	0	0
802EM5	2	0	48	0	GEN	5	30	15	25	15	obc	119	0	0	0	0	1.09513	1.34383	0	0
802EM5	3	0	44	1	GEN	3	15	18	15		obc	119	0	0	0	0	-0.26238	-0.575729	0	0
802EM5	4	0	31	0	SC	3	24	14	15		obc	119	2	1	3	24	-0.26238	0.576004	-0.26238	0.576004
802EM5	5	0	23	1	GEN	4	32	18	20	20	obc	119	0	0	0	0	0.416377	1.59977	0	0
802EM5	6	0	41	1	SC	2	13	12	10		obc	119	2	1	2	13	-0.941137	-0.831669	-0.941137	-0.831669
802EM5	7	0	13	0	SC	3	17	15	15	21	obc	119	2	1	3	17	-0.26238	-0.319788	-0.26238	-0.319788
802EM5	8	0	24	1	GEN	3	17	21	15		obc	119	0	0	0	0	-0.26238	-0.319788	0	0
802EM5	9	0	2	1	GEN	4	25	18	20	15	obc	119	0	0	0	0	0.416377	0.703974	0	0
802EM5	10	0	11	1	GEN	3	15	15	15		obc	119	0	0	0	0	-0.26238	-0.575729	0	0
803EM5	1	0	12	1	GEN	3	20	20	12		obc	120	0	0	0	0	-0.26238	0.0641228	0	0
803EM5	2	0	48	0	GEN	5	30	15	16	17	obc	120	0	0	0	0	1.09513	1.34383	0	0
803EM5	3	0	44	1	GEN	3	15	18	13		obc	120	0	0	0	0	-0.26238	-0.575729	0	0
803EM5	4	0	31	0	SC	3	24	14	12	16	obc	120	2	1	3	24	-0.26238	0.576004	-0.26238	0.576004
803EM5	5	0	23	1	GEN	4	32	18	14	20	obc	120	0	0	0	0	0.416377	1.59977	0	0
803EM5	6	0	41	1	SC	2	13	12	11		obc	120	2	1	2	13	-0.941137	-0.831669	-0.941137	-0.831669
803EM5	7	0	13	0	SC	3	17	15	12	16	obc	120	2	1	3	17	-0.26238	-0.319788	-0.26238	-0.319788
803EM5	8	0	24	1	GEN	3	17	21	13	20	obc	120	0	0	0	0	-0.26238	-0.319788	0	0
803EM5	9	0	2	1	GEN	4	25	18	14		obc	120	0	0	0	0	0.416377	0.703974	0	0
803EM5	10	0	11	1	GEN	3	15	15	13		obc	120	0	0	0	0	-0.26238	-0.575729	0	0
804EM5	1	0	12	1	GEN	3	20	20	18		general	121	0	0	0	0	-0.26238	0.0641228	0	0
804EM5	2	0	48	0	GEN	5	30	15	24	13	general	121	0	0	0	0	1.09513	1.34383	0	0
804EM5	3	0	44	1	GEN	3	15	18	16		general	121	0	0	0	0	-0.26238	-0.575729	0	0
804EM5	4	0	31	0	SC	3	24	14	17	16	general	121	2	1	3	24	-0.26238	0.576004	-0.26238	0.576004
804EM5	5	0	23	1	GEN	4	32	18	18	17	general	121	0	0	0	0	0.416377	1.59977	0	0
804EM5	6	0	41	1	SC	2	13	12	13		general	121	2	1	2	13	-0.941137	-0.831669	-0.941137	-0.831669
804EM5	7	0	13	0	SC	3	17	15	14	14	general	121	2	1	3	17	-0.26238	-0.319788	-0.26238	-0.319788
804EM5	8	0	24	1	GEN	3	17	21	18		general	121	0	0	0	0	-0.26238	-0.319788	0	0
804EM5	9	0	2	1	GEN	4	25	18	21	17	general	121	0	0	0	0	0.416377	0.703974	0	0
804EM5	10	0	11	1	GEN	3	15	15	13		general	121	0	0	0	0	-0.26238	-0.575729	0	0
805EM5	1	0	12	1	GEN	3	20	20	12		obc	122	0	0	0	0	-0.26238	0.0641228	0	0
805EM5	2	0	48	0	GEN	5	30	15	20	14	obc	122	0	0	0	0	1.09513	1.34383	0	0
805EM5	3	0	44	1	GEN	3	15	18	14		obc	122	0	0	0	0	-0.26238	-0.575729	0	0
805EM5	4	0	31	0	SC	3	24	14	13	15	obc	122	2	1	3	24	-0.26238	0.576004	-0.26238	0.576004
805EM5	5	0	23	1	GEN	4	32	18	18	17	obc	122	0	0	0	0	0.416377	1.59977	0	0
805EM5	6	0	41	1	SC	2	13	12	12		obc	122	2	1	2	13	-0.941137	-0.831669	-0.941137	-0.831669
805EM5	7	0	13	0	SC	3	17	15	14	16	obc	122	2	1	3	17	-0.26238	-0.319788	-0.26238	-0.319788
805EM5	8	0	24	1	GEN	3	17	21	15		obc	122	0	0	0	0	-0.26238	-0.319788	0	0
805EM5	9	0	2	1	GEN	4	25	18	17	19	obc	122	0	0	0	0	0.416377	0.703974	0	0
805EM5	10	0	11	1	GEN	3	15	15	14		obc	122	0	0	0	0	-0.26238	-0.575729	0	0
806EM5	1	0	12	1	GEN	3	20	20	15		obc	123	0	0	0	0	-0.26238	0.0641228	0	0
806EM5	2	0	48	0	GEN	5	30	15	25	18	obc	123	0	0	0	0	1.09513	1.34383	0	0
806EM5	3	0	44	1	GEN	3	15	18	15		obc	123	0	0	0	0	-0.26238	-0.575729	0	0
806EM5	4	0	31	0	SC	3	24	14	15	12	obc	123	2	1	3	24	-0.26238	0.576004	-0.26238	0.576004
806EM5	5	0	23	1	GEN	4	32	18	20	11	obc	123	0	0	0	0	0.416377	1.59977	0	0
806EM5	6	0	41	1	SC	2	13	12	10		obc	123	2	1	2	13	-0.941137	-0.831669	-0.941137	-0.831669
806EM5	7	0	13	0	SC	3	17	15	15	16	obc	123	2	1	3	17	-0.26238	-0.319788	-0.26238	-0.319788
806EM5	8	0	24	1	GEN	3	17	21	15		obc	123	0	0	0	0	-0.26238	-0.319788	0	0
806EM5	9	0	2	1	GEN	4	25	18	20	17	obc	123	0	0	0	0	0.416377	0.703974	0	0
806EM5	10	0	11	1	GEN	3	15	15	15		obc	123	0	0	0	0	-0.26238	-0.575729	0	0
807EM5	1	0	8	0	SC	6	45	20	30	22	general	124	2	1	6	45	1.77389	3.26338	1.77389	3.26338
807EM5	2	0	26	1	GEN	3	30	18	20		general	124	0	0	0	0	-0.26238	1.34383	0	0
807EM5	3	0	45	1	GEN	4	20	14	20		general	124	0	0	0	0	0.416377	0.0641228	0	0
807EM5	4	0	21	0	ST	3	16	14	12	15	general	124	2	1	3	16	-0.26238	-0.447758	-0.26238	-0.447758
807EM5	5	0	49	1	GEN	5	30	24	25	25	general	124	0	0	0	0	1.09513	1.34383	0	0
807EM5	6	0	52	1	SC	1	10	8	10		general	124	2	1	1	10	-1.61989	-1.21558	-1.61989	-1.21558
807EM5	7	0	3	1	GEN	4	25	25	20		general	124	0	0	0	0	0.416377	0.703974	0	0
807EM5	8	0	46	1	GEN	5	22	18	25	20	general	124	0	0	0	0	1.09513	0.320063	0	0
807EM5	9	0	20	1	OBC	6	6	16	25	20	general	124	1	1	6	6	1.77389	-1.72746	1.77389	-1.72746
807EM5	10	0	51	0	ST	1	25	22	5		general	124	2	1	1	25	-1.61989	0.703974	-1.61989	0.703974
808EM5	1	0	8	0	SC	6	45	20	30	20	obc	125	2	1	6	45	1.77389	3.26338	1.77389	3.26338
808EM5	2	0	26	1	GEN	3	30	18	19		obc	125	0	0	0	0	-0.26238	1.34383	0	0
808EM5	3	0	45	1	GEN	4	20	14	22		obc	125	0	0	0	0	0.416377	0.0641228	0	0
808EM5	4	0	21	0	ST	3	16	14	17		obc	125	2	1	3	16	-0.26238	-0.447758	-0.26238	-0.447758
808EM5	5	0	49	1	GEN	5	30	24	28	25	obc	125	0	0	0	0	1.09513	1.34383	0	0
808EM5	6	0	52	1	SC	1	10	8	8		obc	125	2	1	1	10	-1.61989	-1.21558	-1.61989	-1.21558
808EM5	7	0	3	1	GEN	4	25	25	24	23	obc	125	0	0	0	0	0.416377	0.703974	0	0
808EM5	8	0	46	1	GEN	5	22	18	28	22	obc	125	0	0	0	0	1.09513	0.320063	0	0
808EM5	9	0	20	1	OBC	6	6	16	30	20	obc	125	1	1	6	6	1.77389	-1.72746	1.77389	-1.72746
808EM5	10	0	51	0	ST	1	25	22	12		obc	125	2	1	1	25	-1.61989	0.703974	-1.61989	0.703974
809EM5	1	0	8	0	SC	6	45	20	30	9	obc	126	2	1	6	45	1.77389	3.26338	1.77389	3.26338
809EM5	2	0	26	1	GEN	3	30	18	17		obc	126	0	0	0	0	-0.26238	1.34383	0	0
809EM5	3	0	45	1	GEN	4	20	14	22		obc	126	0	0	0	0	0.416377	0.0641228	0	0
809EM5	4	0	21	0	ST	3	16	14	16		obc	126	2	1	3	16	-0.26238	-0.447758	-0.26238	-0.447758
809EM5	5	0	49	1	GEN	5	30	24	27	11	obc	126	0	0	0	0	1.09513	1.34383	0	0
809EM5	6	0	52	1	SC	1	10	8	7		obc	126	2	1	1	10	-1.61989	-1.21558	-1.61989	-1.21558
809EM5	7	0	3	1	GEN	4	25	25	22	11	obc	126	0	0	0	0	0.416377	0.703974	0	0
809EM5	8	0	46	1	GEN	5	22	18	26	8	obc	126	0	0	0	0	1.09513	0.320063	0	0
809EM5	9	0	20	1	OBC	6	6	16	30	6	obc	126	1	1	6	6	1.77389	-1.72746	1.77389	-1.72746
809EM5	10	0	51	0	ST	1	25	22	7		obc	126	2	1	1	25	-1.61989	0.703974	-1.61989	0.703974
810EM5	1	0	8	0	SC	6	45	20	30		obc	127	2	1	6	45	1.77389	3.26338	1.77389	3.26338
810EM5	2	0	26	1	GEN	3	30	18	15	18	obc	127	0	0	0	0	-0.26238	1.34383	0	0
810EM5	3	0	45	1	GEN	4	20	14	20	14	obc	127	0	0	0	0	0.416377	0.0641228	0	0
810EM5	4	0	21	0	ST	3	16	14	15	14	obc	127	2	1	3	16	-0.26238	-0.447758	-0.26238	-0.447758
810EM5	5	0	49	1	GEN	5	30	24	25		obc	127	0	0	0	0	1.09513	1.34383	0	0
810EM5	6	0	52	1	SC	1	10	8	5		obc	127	2	1	1	10	-1.61989	-1.21558	-1.61989	-1.21558
810EM5	7	0	3	1	GEN	4	25	25	20		obc	127	0	0	0	0	0.416377	0.703974	0	0
810EM5	8	0	46	1	GEN	5	22	18	25	18	obc	127	0	0	0	0	1.09513	0.320063	0	0
810EM5	9	0	20	1	OBC	6	6	16	30		obc	127	1	1	6	6	1.77389	-1.72746	1.77389	-1.72746
810EM5	10	0	51	0	ST	1	25	22	5	22	obc	127	2	1	1	25	-1.61989	0.703974	-1.61989	0.703974
811EM5	1	0	8	0	SC	6	45	20	30	18	obc	128	2	1	6	45	1.77389	3.26338	1.77389	3.26338
811EM5	2	0	26	1	GEN	3	30	18	22		obc	128	0	0	0	0	-0.26238	1.34383	0	0
811EM5	3	0	45	1	GEN	4	20	14	25		obc	128	0	0	0	0	0.416377	0.0641228	0	0
811EM5	4	0	21	0	ST	3	16	14	18		obc	128	2	1	3	16	-0.26238	-0.447758	-0.26238	-0.447758
811EM5	5	0	49	1	GEN	5	30	24	28	23	obc	128	0	0	0	0	1.09513	1.34383	0	0
811EM5	6	0	52	1	SC	1	10	8	15		obc	128	2	1	1	10	-1.61989	-1.21558	-1.61989	-1.21558
811EM5	7	0	3	1	GEN	4	25	25	26	23	obc	128	0	0	0	0	0.416377	0.703974	0	0
811EM5	8	0	46	1	GEN	5	22	18	28	16	obc	128	0	0	0	0	1.09513	0.320063	0	0
811EM5	9	0	20	1	OBC	6	6	16	30	13	obc	128	1	1	6	6	1.77389	-1.72746	1.77389	-1.72746
811EM5	10	0	51	0	ST	1	25	22	17		obc	128	2	1	1	25	-1.61989	0.703974	-1.61989	0.703974
812EM5	1	0	8	0	SC	6	45	20	30	18	obc	129	2	1	6	45	1.77389	3.26338	1.77389	3.26338
812EM5	2	0	26	1	GEN	3	30	18	15		obc	129	0	0	0	0	-0.26238	1.34383	0	0
812EM5	3	0	45	1	GEN	4	20	14	20		obc	129	0	0	0	0	0.416377	0.0641228	0	0
812EM5	4	0	21	0	ST	3	16	14	15	15	obc	129	2	1	3	16	-0.26238	-0.447758	-0.26238	-0.447758
812EM5	5	0	49	1	GEN	5	30	24	25	22	obc	129	0	0	0	0	1.09513	1.34383	0	0
812EM5	6	0	52	1	SC	1	10	8	5		obc	129	2	1	1	10	-1.61989	-1.21558	-1.61989	-1.21558
812EM5	7	0	3	1	GEN	4	25	25	20		obc	129	0	0	0	0	0.416377	0.703974	0	0
812EM5	8	0	46	1	GEN	5	22	18	25	15	obc	129	0	0	0	0	1.09513	0.320063	0	0
812EM5	9	0	20	1	OBC	6	6	16	30	16	obc	129	1	1	6	6	1.77389	-1.72746	1.77389	-1.72746
812EM5	10	0	51	0	ST	1	25	22	5		obc	129	2	1	1	25	-1.61989	0.703974	-1.61989	0.703974
813EM5	1	0	47	1	GEN	3	15	15	15	13	obc	130	0	0	0	0	-0.26238	-0.575729	0	0
813EM5	2	0	25	1	GEN	4	24	27	20	1	obc	130	0	0	0	0	0.416377	0.576004	0	0
813EM5	3	0	29	1	SC	0	5	0	0		obc	130	2	1	0	5	-2.29865	-1.85543	-2.29865	-1.85543
813EM5	4	0	27	0	GEN	2	20	14	10		obc	130	0	0	0	0	-0.941137	0.0641228	0	0
813EM5	5	0	19	1	GEN	3	16	17	15		obc	130	0	0	0	0	-0.26238	-0.447758	0	0
813EM5	6	0	10	1	GEN	4	25	25	20	3	obc	130	0	0	0	0	0.416377	0.703974	0	0
813EM5	7	0	40	1	GEN	2	13	19	10		obc	130	0	0	0	0	-0.941137	-0.831669	0	0
813EM5	8	0	17	1	GEN	2	18	18	10		obc	130	0	0	0	0	-0.941137	-0.191818	0	0
813EM5	9	0	5	1	ST	4	25	21	20	7	obc	130	2	1	4	25	0.416377	0.703974	0.416377	0.703974
813EM5	10	0	1	1	OBC	4	25	24	20	9	obc	130	1	1	4	25	0.416377	0.703974	0.416377	0.703974
814EM5	1	0	47	1	GEN	3	15	15	15		sc	131	0	0	0	0	-0.26238	-0.575729	0	0
814EM5	2	0	25	1	GEN	4	24	27	20	26	sc	131	0	0	0	0	0.416377	0.576004	0	0
814EM5	3	0	29	1	SC	0	5	0	5		sc	131	2	1	0	5	-2.29865	-1.85543	-2.29865	-1.85543
814EM5	4	0	27	0	GEN	2	20	14	10		sc	131	0	0	0	0	-0.941137	0.0641228	0	0
814EM5	5	0	19	1	GEN	3	16	17	15	15	sc	131	0	0	0	0	-0.26238	-0.447758	0	0
814EM5	6	0	10	1	GEN	4	25	25	20	24	sc	131	0	0	0	0	0.416377	0.703974	0	0
814EM5	7	0	40	1	GEN	2	13	19	10		sc	131	0	0	0	0	-0.941137	-0.831669	0	0
814EM5	8	0	17	1	GEN	2	18	18	10		sc	131	0	0	0	0	-0.941137	-0.191818	0	0
814EM5	9	0	5	2	ST	4	25	21	20	20	sc	131	2	1	4	25	0.416377	0.703974	0.416377	0.703974
814EM5	10	0	1	1	OBC	4	25	24	20	22	sc	131	1	1	4	25	0.416377	0.703974	0.416377	0.703974
815EM5	1	0	47	1	GEN	3	15	15	25	18	obc	132	0	0	0	0	-0.26238	-0.575729	0	0
815EM5	2	0	25	1	GEN	4	24	27	30	28	obc	132	0	0	0	0	0.416377	0.576004	0	0
815EM5	3	0	29	1	SC	0	5	0	10		obc	132	2	1	0	5	-2.29865	-1.85543	-2.29865	-1.85543
815EM5	4	0	27	0	GEN	2	20	14	20		obc	132	0	0	0	0	-0.941137	0.0641228	0	0
815EM5	5	0	19	1	GEN	3	16	17	25		obc	132	0	0	0	0	-0.26238	-0.447758	0	0
815EM5	6	0	10	1	GEN	4	25	25	30	27	obc	132	0	0	0	0	0.416377	0.703974	0	0
815EM5	7	0	40	1	GEN	2	13	19	20		obc	132	0	0	0	0	-0.941137	-0.831669	0	0
815EM5	8	0	17	1	GEN	2	18	18	20		obc	132	0	0	0	0	-0.941137	-0.191818	0	0
815EM5	9	0	5	3	ST	4	25	21	30	24	obc	132	2	1	4	25	0.416377	0.703974	0.416377	0.703974
815EM5	10	0	1	1	OBC	4	25	24	30	26	obc	132	1	1	4	25	0.416377	0.703974	0.416377	0.703974
816EM5	1	0	47	1	GEN	3	15	15	20	20	obc	133	0	0	0	0	-0.26238	-0.575729	0	0
816EM5	2	0	25	1	GEN	4	24	27	25	28	obc	133	0	0	0	0	0.416377	0.576004	0	0
816EM5	3	0	29	1	SC	0	5	0	5		obc	133	2	1	0	5	-2.29865	-1.85543	-2.29865	-1.85543
816EM5	4	0	27	0	GEN	2	20	14	12		obc	133	0	0	0	0	-0.941137	0.0641228	0	0
816EM5	5	0	19	1	GEN	3	16	17	20		obc	133	0	0	0	0	-0.26238	-0.447758	0	0
816EM5	6	0	10	1	GEN	4	25	25	20	26	obc	133	0	0	0	0	0.416377	0.703974	0	0
816EM5	7	0	40	1	GEN	2	13	19	12		obc	133	0	0	0	0	-0.941137	-0.831669	0	0
816EM5	8	0	17	1	GEN	2	18	18	12		obc	133	0	0	0	0	-0.941137	-0.191818	0	0
816EM5	9	0	5	4	ST	4	25	21	22	22	obc	133	2	1	4	25	0.416377	0.703974	0.416377	0.703974
816EM5	10	0	1	1	OBC	4	25	24	22	25	obc	133	1	1	4	25	0.416377	0.703974	0.416377	0.703974
817EM5	1	0	47	1	GEN	3	15	15	18	15	obc	134	0	0	0	0	-0.26238	-0.575729	0	0
817EM5	2	0	25	1	GEN	4	24	27	24	28	obc	134	0	0	0	0	0.416377	0.576004	0	0
817EM5	3	0	29	1	SC	0	5	0	8		obc	134	2	1	0	5	-2.29865	-1.85543	-2.29865	-1.85543
817EM5	4	0	27	0	GEN	2	20	14	17		obc	134	0	0	0	0	-0.941137	0.0641228	0	0
817EM5	5	0	19	1	GEN	3	16	17	21		obc	134	0	0	0	0	-0.26238	-0.447758	0	0
817EM5	6	0	10	1	GEN	4	25	25	22	25	obc	134	0	0	0	0	0.416377	0.703974	0	0
817EM5	7	0	40	1	GEN	2	13	19	15		obc	134	0	0	0	0	-0.941137	-0.831669	0	0
817EM5	8	0	17	1	GEN	2	18	18	15		obc	134	0	0	0	0	-0.941137	-0.191818	0	0
817EM5	9	0	5	5	ST	4	25	21	26	22	obc	134	2	1	4	25	0.416377	0.703974	0.416377	0.703974
817EM5	10	0	1	1	OBC	4	25	24	27	25	obc	134	1	1	4	25	0.416377	0.703974	0.416377	0.703974
818EM5	1	0	47	1	GEN	3	15	15	19		sc	135	0	0	0	0	-0.26238	-0.575729	0	0
818EM5	2	0	25	1	GEN	4	24	27	24	27	sc	135	0	0	0	0	0.416377	0.576004	0	0
818EM5	3	0	29	1	SC	0	5	0	3		sc	135	2	1	0	5	-2.29865	-1.85543	-2.29865	-1.85543
818EM5	4	0	27	0	GEN	2	20	14	15		sc	135	0	0	0	0	-0.941137	0.0641228	0	0
818EM5	5	0	19	1	GEN	3	16	17	20	20	sc	135	0	0	0	0	-0.26238	-0.447758	0	0
818EM5	6	0	10	1	GEN	4	25	25	24	27	sc	135	0	0	0	0	0.416377	0.703974	0	0
818EM5	7	0	40	1	GEN	2	13	19	15		sc	135	0	0	0	0	-0.941137	-0.831669	0	0
818EM5	8	0	17	1	GEN	2	18	18	16		sc	135	0	0	0	0	-0.941137	-0.191818	0	0
818EM5	9	0	5	6	ST	4	25	21	24	24	sc	135	2	1	4	25	0.416377	0.703974	0.416377	0.703974
818EM5	10	0	1	1	OBC	4	25	24	24	25	sc	135	1	1	4	25	0.416377	0.703974	0.416377	0.703974
8EM2	1	1	43	1	GEN	4	25	17	9	10	obc	136	0	0	0	0	0.416377	0.703974	0	0
8EM2	2	1	47	1	GEN	3	15	15	5	20	obc	136	0	0	0	0	-0.26238	-0.575729	0	0
8EM2	3	1	19	1	GEN	3	16	17	7		obc	136	0	0	0	0	-0.26238	-0.447758	0	0
8EM2	4	1	26	1	GEN	3	30	18	4		obc	136	0	0	0	0	-0.26238	1.34383	0	0
8EM2	5	1	1	1	OBC	4	25	24	8	27	obc	136	1	1	4	25	0.416377	0.703974	0.416377	0.703974
8EM2	6	1	31	0	SC	3	24	14	15		obc	136	2	1	3	24	-0.26238	0.576004	-0.26238	0.576004
8EM2	7	1	21	0	ST	3	16	14	15	13	obc	136	2	1	3	16	-0.26238	-0.447758	-0.26238	-0.447758
8EM2	8	1	29	1	SC	0	5	0	3		obc	136	2	1	0	5	-2.29865	-1.85543	-2.29865	-1.85543
8EM2	9	1	30	1	GEN	2	12	12	8		obc	136	0	0	0	0	-0.941137	-0.95964	0	0
8EM2	10	1	5	1	ST	4	25	21	12	24	obc	136	2	1	4	25	0.416377	0.703974	0.416377	0.703974
8EM3	1	0	111	0	GEN	5	30	26	20	25	general	137	0	0	0	0	1.09513	1.34383	0	0
8EM3	2	0	78	0	OBC	5	20	11	20	28	general	137	1	1	5	20	1.09513	0.0641228	1.09513	0.0641228
8EM3	3	0	76	0	GEN	3	23	16	17		general	137	0	0	0	0	-0.26238	0.448034	0	0
8EM3	4	0	80	0	OBC	3	22	13	18		general	137	1	1	3	22	-0.26238	0.320063	-0.26238	0.320063
8EM3	5	0	87	0	GEN	5	27	29	22	27	general	137	0	0	0	0	1.09513	0.959915	0	0
8EM3	6	0	109	0	GEN	2	10	10	13		general	137	0	0	0	0	-0.941137	-1.21558	0	0
8EM3	7	0	112	1	GEN	2	9	16	18		general	137	0	0	0	0	-0.941137	-1.34355	0	0
8EM3	8	0	75	0	GEN	4	13	16	20	15	general	137	0	0	0	0	0.416377	-0.831669	0	0
8EM3	9	0	110	0	ST	4	20	23	20	23	general	137	2	1	4	20	0.416377	0.0641228	0.416377	0.0641228
8EM3	10	0	86	0	OBC	0	25	9	10		general	137	1	1	0	25	-2.29865	0.703974	-2.29865	0.703974
9EM2	1	1	48	0	GEN	5	30	15	26	20	obc	138	0	0	0	0	1.09513	1.34383	0	0
9EM2	2	1	9	1	SC	2	12	14	20		obc	138	2	1	2	12	-0.941137	-0.95964	-0.941137	-0.95964
9EM2	3	1	13	0	SC	3	17	15	17	17	obc	138	2	1	3	17	-0.26238	-0.319788	-0.26238	-0.319788
9EM2	4	1	7	1	OBC	5	25	22		25	obc	138	1	1	5	25	1.09513	0.703974	1.09513	0.703974
9EM2	5	1	24	1	GEN	3	17	21	15		obc	138	0	0	0	0	-0.26238	-0.319788	0	0
9EM2	6	1	17	1	GEN	2	18	18	15		obc	138	0	0	0	0	-0.941137	-0.191818	0	0
9EM2	7	1	16	1	OBC	3	20	17	20		obc	138	1	1	3	20	-0.26238	0.0641228	-0.26238	0.0641228
9EM2	8	1	20	1	OBC	6	6	16	28	18	obc	138	1	1	6	6	1.77389	-1.72746	1.77389	-1.72746
9EM2	9	1	50	1	GEN	3	15	19	18		obc	138	0	0	0	0	-0.26238	-0.575729	0	0
9EM2	10	1	22	0	GEN	6	36	28	30	28	obc	138	0	0	0	0	1.77389	2.11165	0	0
9EM3	1	0	111	0	GEN	5	30	26	28	25	general	139	0	0	0	0	1.09513	1.34383	0	0
9EM3	2	0	78	0	OBC	5	20	11	25	17	general	139	1	1	5	20	1.09513	0.0641228	1.09513	0.0641228
9EM3	3	0	76	0	GEN	3	23	16	12		general	139	0	0	0	0	-0.26238	0.448034	0	0
9EM3	4	0	80	0	OBC	3	22	13	17	16	general	139	1	1	3	22	-0.26238	0.320063	-0.26238	0.320063
9EM3	5	0	87	0	GEN	5	27	29	25	28	general	139	0	0	0	0	1.09513	0.959915	0	0
9EM3	6	0	109	0	GEN	2	10	10	15		general	139	0	0	0	0	-0.941137	-1.21558	0	0
9EM3	7	0	112	1	GEN	2	9	16	17		general	139	0	0	0	0	-0.941137	-1.34355	0	0
9EM3	8	0	75	0	GEN	4	13	16	24		general	139	0	0	0	0	0.416377	-0.831669	0	0
9EM3	9	0	110	0	ST	4	20	23	29	25	general	139	2	1	4	20	0.416377	0.0641228	0.416377	0.0641228
9EM3	10	0	86	0	OBC	0	25	9	5		general	139	1	1	0	25	-2.29865	0.703974	-2.29865	0.703974
E1	1	0	11	1	GEN	3	15	15	26		general	140	0	0	0	0	-0.26238	-0.575729	0	0
E1	2	0	40	1	GEN	2	13	19	22	20	general	140	0	0	0	0	-0.941137	-0.831669	0	0
E1	3	0	13	0	SC	3	17	15	26	18	general	140	2	1	3	17	-0.26238	-0.319788	-0.26238	-0.319788
E1	4	0	19	1	GEN	3	16	17	26		general	140	0	0	0	0	-0.26238	-0.447758	0	0
E1	5	0	75	0	GEN	4	13	16	28	21	general	140	0	0	0	0	0.416377	-0.831669	0	0
E1	6	0	50	1	GEN	3	15	19	26		general	140	0	0	0	0	-0.26238	-0.575729	0	0
E1	7	0	103	1	GEN	3	15	23			general	140	0	0	0	0	-0.26238	-0.575729	0	0
E1	8	0	102	0	OBC	7	20	12	28	20	general	140	1	1	7	20	2.45265	0.0641228	2.45265	0.0641228
E1	9	0	70	0	GEN	3	33	16	26		general	140	0	0	0	0	-0.26238	1.72774	0	0
E1	10	0	72	0	GEN	5	15	21	27	20	general	140	0	0	0	0	1.09513	-0.575729	0	0
E10	1	0	107	0	OBC	3	18	14	16		general	141	1	1	3	18	-0.26238	-0.191818	-0.26238	-0.191818
E10	2	0	109	2	GEN	2	10	10	18	12	general	141	0	0	0	0	-0.941137	-1.21558	0	0
E10	3	0	24	1	GEN	3	17	21	27	25	general	141	0	0	0	0	-0.26238	-0.319788	0	0
E10	4	0	52	1	SC	1	10	8	15		general	141	2	1	1	10	-1.61989	-1.21558	-1.61989	-1.21558
E10	5	0	114	0	GEN	2	6	8	18		general	141	0	0	0	0	-0.941137	-1.72746	0	0
E10	6	0	12	1	GEN	3	20	20	27	25	general	141	0	0	0	0	-0.26238	0.0641228	0	0
E10	7	0	106	0	GEN	3	15	18	27	20	general	141	0	0	0	0	-0.26238	-0.575729	0	0
E10	8	0	5	1	ST	4	25	21	20		general	141	2	1	4	25	0.416377	0.703974	0.416377	0.703974
E10	9	0	92	0	OBC	3	20	19	15		general	141	1	1	3	20	-0.26238	0.0641228	-0.26238	0.0641228
E10	10	0	28	1	GEN	4	20	17	28	20	general	141	0	0	0	0	0.416377	0.0641228	0	0
E11	1	0	107	0	OBC	3	18	14	17		general	142	1	1	3	18	-0.26238	-0.191818	-0.26238	-0.191818
E11	2	0	109	1	GEN	2	10	10	13		general	142	0	0	0	0	-0.941137	-1.21558	0	0
E11	3	0	24	1	GEN	3	17	21	17		general	142	0	0	0	0	-0.26238	-0.319788	0	0
E11	4	0	52	1	SC	1	10	8	10		general	142	2	1	1	10	-1.61989	-1.21558	-1.61989	-1.21558
E11	5	0	114	0	GEN	2	6	8	12		general	142	0	0	0	0	-0.941137	-1.72746	0	0
E11	6	0	12	1	GEN	3	20	20	15	22	general	142	0	0	0	0	-0.26238	0.0641228	0	0
E11	7	0	106	0	GEN	3	15	18	18	20	general	142	0	0	0	0	-0.26238	-0.575729	0	0
E11	8	0	5	1	ST	4	25	21	24	23	general	142	2	1	4	25	0.416377	0.703974	0.416377	0.703974
E11	9	0	92	0	OBC	3	20	19	19	21	general	142	1	1	3	20	-0.26238	0.0641228	-0.26238	0.0641228
E11	10	0	28	1	GEN	4	20	17	25	19	general	142	0	0	0	0	0.416377	0.0641228	0	0
E12	1	0	17	1	GEN	2	18	18	15		general	143	0	0	0	0	-0.941137	-0.191818	0	0
E12	2	0	41	2	SC	2	13	12	14		general	143	2	1	2	13	-0.941137	-0.831669	-0.941137	-0.831669
E12	3	0	76	0	GEN	3	23	16	20		general	143	0	0	0	0	-0.26238	0.448034	0	0
E12	4	0	16	1	OBC	3	20	17	12		general	143	1	1	3	20	-0.26238	0.0641228	-0.26238	0.0641228
E12	5	0	51	0	ST	1	25	22	7		general	143	2	1	1	25	-1.61989	0.703974	-1.61989	0.703974
E12	6	0	69	0	GEN	3	12	17	22		general	143	0	0	0	0	-0.26238	-0.95964	0	0
E12	7	0	9	1	SC	2	12	14	22		general	143	2	1	2	12	-0.941137	-0.95964	-0.941137	-0.95964
E12	8	0	91	0	GEN	3	16	14	15		general	143	0	0	0	0	-0.26238	-0.447758	0	0
E12	9	0	86	0	OBC	0	25	9	5		general	143	1	1	0	25	-2.29865	0.703974	-2.29865	0.703974
E12	10	0	45	1	GEN	4	20	14	15		general	143	0	0	0	0	0.416377	0.0641228	0	0
E13	1	0	17	1	GEN	2	18	18	18		general	144	0	0	0	0	-0.941137	-0.191818	0	0
E13	2	0	41	5	SC	2	13	12	15		general	144	2	1	2	13	-0.941137	-0.831669	-0.941137	-0.831669
E13	3	0	76	0	GEN	3	23	16	25		general	144	0	0	0	0	-0.26238	0.448034	0	0
E13	4	0	16	1	OBC	3	20	17	14		general	144	1	1	3	20	-0.26238	0.0641228	-0.26238	0.0641228
E13	5	0	51	0	ST	1	25	22	8		general	144	2	1	1	25	-1.61989	0.703974	-1.61989	0.703974
E13	6	0	69	0	GEN	3	12	17	24		general	144	0	0	0	0	-0.26238	-0.95964	0	0
E13	7	0	9	1	SC	2	12	14	26		general	144	2	1	2	12	-0.941137	-0.95964	-0.941137	-0.95964
E13	8	0	91	0	GEN	3	16	14	22		general	144	0	0	0	0	-0.26238	-0.447758	0	0
E13	9	0	86	0	OBC	0	25	9	15		general	144	1	1	0	25	-2.29865	0.703974	-2.29865	0.703974
E13	10	0	45	1	GEN	4	20	14	23		general	144	0	0	0	0	0.416377	0.0641228	0	0
E14	1	0	82	0	GEN	2	10	12	15		general	145	0	0	0	0	-0.941137	-1.21558	0	0
E14	2	0	48	0	GEN	5	30	15	25	19	general	145	0	0	0	0	1.09513	1.34383	0	0
E14	3	0	10	1	GEN	4	25	25	23		general	145	0	0	0	0	0.416377	0.703974	0	0
E14	4	0	22	0	GEN	6	36	28	30	28	general	145	0	0	0	0	1.77389	2.11165	0	0
E14	5	0	74	1	GEN	6	4	18	30	22	general	145	0	0	0	0	1.77389	-1.9834	0	0
E14	6	0	46	1	GEN	5	22	18	27		general	145	0	0	0	0	1.09513	0.320063	0	0
E14	7	0	105	0	OBC	2	15	12	16		general	145	1	1	2	15	-0.941137	-0.575729	-0.941137	-0.575729
E14	8	0	90	0	OBC	6	21	22	30		general	145	1	1	6	21	1.77389	0.192093	1.77389	0.192093
E14	9	0	20	1	OBC	6	6	16	30		general	145	1	1	6	6	1.77389	-1.72746	1.77389	-1.72746
E14	10	0	79	0	OBC	3	20	16	24		general	145	1	1	3	20	-0.26238	0.0641228	-0.26238	0.0641228
E15	1	0	11	1	GEN	3	15	15	15	12	obc	146	0	0	0	0	-0.26238	-0.575729	0	0
E15	2	0	40	1	GEN	2	13	19	11		obc	146	0	0	0	0	-0.941137	-0.831669	0	0
E15	3	0	13	0	SC	3	17	15	15	12	obc	146	2	1	3	17	-0.26238	-0.319788	-0.26238	-0.319788
E15	4	0	19	1	GEN	3	16	17	15		obc	146	0	0	0	0	-0.26238	-0.447758	0	0
E15	5	0	75	0	GEN	4	13	16	22	13	obc	146	0	0	0	0	0.416377	-0.831669	0	0
E15	6	0	50	1	GEN	3	15	19	15		obc	146	0	0	0	0	-0.26238	-0.575729	0	0
E15	7	0	103	1	GEN	3	15	23	15		obc	146	0	0	0	0	-0.26238	-0.575729	0	0
E15	8	0	102	0	OBC	7	20	12	30	10	obc	146	1	1	7	20	2.45265	0.0641228	2.45265	0.0641228
E15	9	0	70	0	GEN	3	33	16	16		obc	146	0	0	0	0	-0.26238	1.72774	0	0
E15	10	0	72	0	GEN	5	15	21	25	17	obc	146	0	0	0	0	1.09513	-0.575729	0	0
E16	1	0	11	1	GEN	3	15	15	15	15	general	147	0	0	0	0	-0.26238	-0.575729	0	0
E16	2	0	40	1	GEN	2	13	19	10		general	147	0	0	0	0	-0.941137	-0.831669	0	0
E16	3	0	13	0	SC	3	17	15	15		general	147	2	1	3	17	-0.26238	-0.319788	-0.26238	-0.319788
E16	4	0	19	1	GEN	3	16	17	15		general	147	0	0	0	0	-0.26238	-0.447758	0	0
E16	5	0	75	0	GEN	4	13	16	20	16	general	147	0	0	0	0	0.416377	-0.831669	0	0
E16	6	0	50	1	GEN	3	15	19	16		general	147	0	0	0	0	-0.26238	-0.575729	0	0
E16	7	0	103	1	GEN	3	15	23	15		general	147	0	0	0	0	-0.26238	-0.575729	0	0
E16	8	0	102	0	OBC	7	20	12	30	11	general	147	1	1	7	20	2.45265	0.0641228	2.45265	0.0641228
E16	9	0	70	0	GEN	3	33	16	16	16	general	147	0	0	0	0	-0.26238	1.72774	0	0
E16	10	0	72	0	GEN	5	15	21	25	20	general	147	0	0	0	0	1.09513	-0.575729	0	0
E17	1	0	107	0	OBC	3	18	14	7	14	general	148	1	1	3	18	-0.26238	-0.191818	-0.26238	-0.191818
E17	2	0	109	3	GEN	2	10	10	8		general	148	0	0	0	0	-0.941137	-1.21558	0	0
E17	3	0	24	1	GEN	3	17	21	10		general	148	0	0	0	0	-0.26238	-0.319788	0	0
E17	4	0	52	1	SC	1	10	8	3		general	148	2	1	1	10	-1.61989	-1.21558	-1.61989	-1.21558
E17	5	0	114	0	GEN	2	6	8	5		general	148	0	0	0	0	-0.941137	-1.72746	0	0
E17	6	0	12	1	GEN	3	20	20	8	14	general	148	0	0	0	0	-0.26238	0.0641228	0	0
E17	7	0	106	0	GEN	3	15	18	8		general	148	0	0	0	0	-0.26238	-0.575729	0	0
E17	8	0	5	1	ST	4	25	21	10	14	general	148	2	1	4	25	0.416377	0.703974	0.416377	0.703974
E17	9	0	92	0	OBC	3	20	19	8	10	general	148	1	1	3	20	-0.26238	0.0641228	-0.26238	0.0641228
E17	10	0	28	1	GEN	4	20	17	10	10	general	148	0	0	0	0	0.416377	0.0641228	0	0
E18	1	0	107	0	OBC	3	18	14	16		general	149	1	1	3	18	-0.26238	-0.191818	-0.26238	-0.191818
E18	2	0	109	0	GEN	2	10	10	15		general	149	0	0	0	0	-0.941137	-1.21558	0	0
E18	3	0	24	1	GEN	3	17	21	20		general	149	0	0	0	0	-0.26238	-0.319788	0	0
E18	4	0	52	1	SC	1	10	8	7		general	149	2	1	1	10	-1.61989	-1.21558	-1.61989	-1.21558
E18	5	0	114	0	GEN	2	6	8	15		general	149	0	0	0	0	-0.941137	-1.72746	0	0
E18	6	0	12	1	GEN	3	20	20	16	20	general	149	0	0	0	0	-0.26238	0.0641228	0	0
E18	7	0	106	0	GEN	3	15	18	18	19	general	149	0	0	0	0	-0.26238	-0.575729	0	0
E18	8	0	5	1	ST	4	25	21	22	20	general	149	2	1	4	25	0.416377	0.703974	0.416377	0.703974
E18	9	0	92	0	OBC	3	20	19	18	19	general	149	1	1	3	20	-0.26238	0.0641228	-0.26238	0.0641228
E18	10	0	28	1	GEN	4	20	17	26	18	general	149	0	0	0	0	0.416377	0.0641228	0	0
E19	1	0	17	1	GEN	2	18	18	24		general	150	0	0	0	0	-0.941137	-0.191818	0	0
E19	2	0	41	3	SC	2	13	12	24		general	150	2	1	2	13	-0.941137	-0.831669	-0.941137	-0.831669
E19	3	0	76	0	GEN	3	23	16	26		general	150	0	0	0	0	-0.26238	0.448034	0	0
E19	4	0	16	1	OBC	3	20	17	21		general	150	1	1	3	20	-0.26238	0.0641228	-0.26238	0.0641228
E19	5	0	51	0	ST	1	25	22	18		general	150	2	1	1	25	-1.61989	0.703974	-1.61989	0.703974
E19	6	0	69	0	GEN	3	12	17	25		general	150	0	0	0	0	-0.26238	-0.95964	0	0
E19	7	0	9	1	SC	2	12	14	26		general	150	2	1	2	12	-0.941137	-0.95964	-0.941137	-0.95964
E19	8	0	91	0	GEN	3	16	14	26		general	150	0	0	0	0	-0.26238	-0.447758	0	0
E19	9	0	86	0	OBC	0	25	9	21		general	150	1	1	0	25	-2.29865	0.703974	-2.29865	0.703974
E19	10	0	45	1	GEN	4	20	14	26		general	150	0	0	0	0	0.416377	0.0641228	0	0
E3	1	0	82	0	GEN	2	10	12	20		obc	151	0	0	0	0	-0.941137	-1.21558	0	0
E3	2	0	48	0	GEN	5	30	15	30	13	obc	151	0	0	0	0	1.09513	1.34383	0	0
E3	3	0	10	1	GEN	4	25	25	25		obc	151	0	0	0	0	0.416377	0.703974	0	0
E3	4	0	22	0	GEN	6	36	28	30	28	obc	151	0	0	0	0	1.77389	2.11165	0	0
E3	5	0	74	1	GEN	6	4	18	30	17	obc	151	0	0	0	0	1.77389	-1.9834	0	0
E3	6	0	46	1	GEN	5	22	18	28		obc	151	0	0	0	0	1.09513	0.320063	0	0
E3	7	0	105	0	OBC	2	15	12	15		obc	151	1	1	2	15	-0.941137	-0.575729	-0.941137	-0.575729
E3	8	0	90	0	OBC	6	21	22	25	25	obc	151	1	1	6	21	1.77389	0.192093	1.77389	0.192093
E3	9	0	20	1	OBC	6	6	16	25		obc	151	1	1	6	6	1.77389	-1.72746	1.77389	-1.72746
E3	10	0	79	0	OBC	3	20	16	20		obc	151	1	1	3	20	-0.26238	0.0641228	-0.26238	0.0641228
E4	1	0	17	1	GEN	2	18	18	12		obc	152	0	0	0	0	-0.941137	-0.191818	0	0
E4	2	0	41	1	SC	2	13	12	12		obc	152	2	1	2	13	-0.941137	-0.831669	-0.941137	-0.831669
E4	3	0	76	0	GEN	3	23	16	18		obc	152	0	0	0	0	-0.26238	0.448034	0	0
E4	4	0	16	1	OBC	3	20	17	15		obc	152	1	1	3	20	-0.26238	0.0641228	-0.26238	0.0641228
E4	5	0	51	0	ST	1	25	22	8		obc	152	2	1	1	25	-1.61989	0.703974	-1.61989	0.703974
E4	6	0	69	0	GEN	3	12	17	15		obc	152	0	0	0	0	-0.26238	-0.95964	0	0
E4	7	0	9	1	SC	2	12	14	14		obc	152	2	1	2	12	-0.941137	-0.95964	-0.941137	-0.95964
E4	8	0	91	0	GEN	3	16	14	16		obc	152	0	0	0	0	-0.26238	-0.447758	0	0
E4	9	0	86	0	OBC	0	25	9	3		obc	152	1	1	0	25	-2.29865	0.703974	-2.29865	0.703974
E4	10	0	45	1	GEN	4	20	14	20		obc	152	0	0	0	0	0.416377	0.0641228	0	0
E5	1	0	82	0	GEN	2	10	12	20		sc	153	0	0	0	0	-0.941137	-1.21558	0	0
E5	2	0	48	0	GEN	5	30	15		13	sc	153	0	0	0	0	1.09513	1.34383	0	0
E5	3	0	10	1	GEN	4	25	25	30	23	sc	153	0	0	0	0	0.416377	0.703974	0	0
E5	4	0	22	0	GEN	6	36	28		28	sc	153	0	0	0	0	1.77389	2.11165	0	0
E5	5	0	74	1	GEN	6	4	18		20	sc	153	0	0	0	0	1.77389	-1.9834	0	0
E5	6	0	46	1	GEN	5	22	18			sc	153	0	0	0	0	1.09513	0.320063	0	0
E5	7	0	105	0	OBC	2	15	12	17		sc	153	1	1	2	15	-0.941137	-0.575729	-0.941137	-0.575729
E5	8	0	90	0	OBC	6	21	22			sc	153	1	1	6	21	1.77389	0.192093	1.77389	0.192093
E5	9	0	20	1	OBC	6	6	16			sc	153	1	1	6	6	1.77389	-1.72746	1.77389	-1.72746
E5	10	0	79	0	OBC	3	20	16	22		sc	153	1	1	3	20	-0.26238	0.0641228	-0.26238	0.0641228
E7	1	0	17	1	GEN	2	18	18	15		general	154	0	0	0	0	-0.941137	-0.191818	0	0
E7	2	0	41	4	SC	2	13	12	20		general	154	2	1	2	13	-0.941137	-0.831669	-0.941137	-0.831669
E7	3	0	76	0	GEN	3	23	16	30		general	154	0	0	0	0	-0.26238	0.448034	0	0
E7	4	0	16	1	OBC	3	20	17	15		general	154	1	1	3	20	-0.26238	0.0641228	-0.26238	0.0641228
E7	5	0	51	0	ST	1	25	22	10		general	154	2	1	1	25	-1.61989	0.703974	-1.61989	0.703974
E7	6	0	69	0	GEN	3	12	17	25		general	154	0	0	0	0	-0.26238	-0.95964	0	0
E7	7	0	9	1	SC	2	12	14	30		general	154	2	1	2	12	-0.941137	-0.95964	-0.941137	-0.95964
E7	8	0	91	0	GEN	3	16	14	27		general	154	0	0	0	0	-0.26238	-0.447758	0	0
E7	9	0	86	0	OBC	0	25	9	12		general	154	1	1	0	25	-2.29865	0.703974	-2.29865	0.703974
E7	10	0	45	1	GEN	4	20	14	25		general	154	0	0	0	0	0.416377	0.0641228	0	0
E8	1	0	82	0	GEN	2	10	12	11		obc	155	0	0	0	0	-0.941137	-1.21558	0	0
E8	2	0	48	0	GEN	5	30	15	22	13	obc	155	0	0	0	0	1.09513	1.34383	0	0
E8	3	0	10	1	GEN	4	25	25	18		obc	155	0	0	0	0	0.416377	0.703974	0	0
E8	4	0	22	0	GEN	6	36	28	26	25	obc	155	0	0	0	0	1.77389	2.11165	0	0
E8	5	0	74	1	GEN	6	4	18	24	15	obc	155	0	0	0	0	1.77389	-1.9834	0	0
E8	6	0	46	1	GEN	5	22	18	23		obc	155	0	0	0	0	1.09513	0.320063	0	0
E8	7	0	105	0	OBC	2	15	12	8		obc	155	1	1	2	15	-0.941137	-0.575729	-0.941137	-0.575729
E8	8	0	90	0	OBC	6	21	22	24	23	obc	155	1	1	6	21	1.77389	0.192093	1.77389	0.192093
E8	9	0	20	1	OBC	6	6	16	25		obc	155	1	1	6	6	1.77389	-1.72746	1.77389	-1.72746
E8	10	0	79	0	OBC	3	20	16	11		obc	155	1	1	3	20	-0.26238	0.0641228	-0.26238	0.0641228
E9	1	0	11	1	GEN	3	15	15	15	15	obc	156	0	0	0	0	-0.26238	-0.575729	0	0
E9	2	0	40	1	GEN	2	13	19	10		obc	156	0	0	0	0	-0.941137	-0.831669	0	0
E9	3	0	13	0	SC	3	17	15	15	15	obc	156	2	1	3	17	-0.26238	-0.319788	-0.26238	-0.319788
E9	4	0	19	1	GEN	3	16	17	15		obc	156	0	0	0	0	-0.26238	-0.447758	0	0
E9	5	0	75	0	GEN	4	13	16	20	20	obc	156	0	0	0	0	0.416377	-0.831669	0	0
E9	6	0	50	1	GEN	3	15	19	15		obc	156	0	0	0	0	-0.26238	-0.575729	0	0
E9	7	0	103	1	GEN	3	15	23			obc	156	0	0	0	0	-0.26238	-0.575729	0	0
E9	8	0	102	0	OBC	7	20	12	30	14	obc	156	1	1	7	20	2.45265	0.0641228	2.45265	0.0641228
E9	9	0	70	0	GEN	3	33	16	15		obc	156	0	0	0	0	-0.26238	1.72774	0	0
E9	10	0	72	0	GEN	5	15	21	25	21	obc	156	0	0	0	0	1.09513	-0.575729	0	0
F1	1	1	3	1	GEN	4	25	25	20		sc	157	0	0	0	0	0.416377	0.703974	0	0
F1	2	1	108	0	OBC	2	10	16	10	20	sc	157	1	1	2	10	-0.941137	-1.21558	-0.941137	-1.21558
F1	3	1	71	0	GEN	2	25	23	10		sc	157	0	0	0	0	-0.941137	0.703974	0	0
F1	4	1	110	0	ST	4	20	23	20	24	sc	157	2	1	4	20	0.416377	0.0641228	0.416377	0.0641228
F1	5	1	89	0	OBC	3	25	19	20		sc	157	1	1	3	25	-0.26238	0.703974	-0.26238	0.703974
F1	6	1	111	0	GEN	5	30	26	28	25	sc	157	0	0	0	0	1.09513	1.34383	0	0
F1	7	1	87	0	GEN	5	27	29	27	28	sc	157	0	0	0	0	1.09513	0.959915	0	0
F1	8	1	49	1	GEN	5	30	24	28	25	sc	157	0	0	0	0	1.09513	1.34383	0	0
F1	9	1	25	1	GEN	4	24	27	21		sc	157	0	0	0	0	0.416377	0.576004	0	0
F1	10	1	23	1	GEN	4	32	18	21		sc	157	0	0	0	0	0.416377	1.59977	0	0
F10	1	1	29	1	SC	0	5	0	10		general	158	2	1	0	5	-2.29865	-1.85543	-2.29865	-1.85543
F10	2	1	8	0	SC	6	45	20	30	24	general	158	2	1	6	45	1.77389	3.26338	1.77389	3.26338
F10	3	1	2	1	GEN	4	25	18	30	20	general	158	0	0	0	0	0.416377	0.703974	0	0
F10	4	1	77	1	OBC	5	20	23	25	26	general	158	1	1	5	20	1.09513	0.0641228	1.09513	0.0641228
F10	5	1	21	0	ST	3	16	14	20		general	158	2	1	3	16	-0.26238	-0.447758	-0.26238	-0.447758
F10	6	1	4	0	OBC	2	15	15	15		general	158	1	1	2	15	-0.941137	-0.575729	-0.941137	-0.575729
F10	7	1	66	0	OBC	5	25	18	28	22	general	158	1	1	5	25	1.09513	0.703974	1.09513	0.703974
F10	8	1	26	1	GEN	3	30	18	26	21	general	158	0	0	0	0	-0.26238	1.34383	0	0
F10	9	1	30	1	GEN	2	12	12	15		general	158	0	0	0	0	-0.941137	-0.95964	0	0
F10	10	1	31	0	SC	3	24	14	20		general	158	2	1	3	24	-0.26238	0.576004	-0.26238	0.576004
F11	1	1	29	1	SC	0	5	0	15		general	159	2	1	0	5	-2.29865	-1.85543	-2.29865	-1.85543
F11	2	1	8	0	SC	6	45	20	30	22	general	159	2	1	6	45	1.77389	3.26338	1.77389	3.26338
F11	3	1	2	1	GEN	4	25	18	23	23	general	159	0	0	0	0	0.416377	0.703974	0	0
F11	4	1	77	1	OBC	5	20	23	23	25	general	159	1	1	5	20	1.09513	0.0641228	1.09513	0.0641228
F11	5	1	21	0	ST	3	16	14	18		general	159	2	1	3	16	-0.26238	-0.447758	-0.26238	-0.447758
F11	6	1	4	0	OBC	2	15	15	15		general	159	1	1	2	15	-0.941137	-0.575729	-0.941137	-0.575729
F11	7	1	66	0	OBC	5	25	18	25	21	general	159	1	1	5	25	1.09513	0.703974	1.09513	0.703974
F11	8	1	26	1	GEN	3	30	18	23	19	general	159	0	0	0	0	-0.26238	1.34383	0	0
F11	9	1	30	1	GEN	2	12	12	16		general	159	0	0	0	0	-0.941137	-0.95964	0	0
F11	10	1	31	0	SC	3	24	14	21		general	159	2	1	3	24	-0.26238	0.576004	-0.26238	0.576004
F13	1	1	17	1	GEN	2	18	18	12		obc	160	0	0	0	0	-0.941137	-0.191818	0	0
F13	2	1	41	1	SC	2	13	12	13	13	obc	160	2	1	2	13	-0.941137	-0.831669	-0.941137	-0.831669
F13	3	1	76	0	GEN	3	23	16	16	17	obc	160	0	0	0	0	-0.26238	0.448034	0	0
F13	4	1	16	1	OBC	3	20	17	17	17	obc	160	1	1	3	20	-0.26238	0.0641228	-0.26238	0.0641228
F13	5	1	51	0	ST	1	25	22	8		obc	160	2	1	1	25	-1.61989	0.703974	-1.61989	0.703974
F13	6	1	69	0	GEN	3	12	17	15		obc	160	0	0	0	0	-0.26238	-0.95964	0	0
F13	7	1	9	1	SC	2	12	14	12		obc	160	2	1	2	12	-0.941137	-0.95964	-0.941137	-0.95964
F13	8	1	91	0	GEN	3	16	14	16	15	obc	160	0	0	0	0	-0.26238	-0.447758	0	0
F13	9	1	86	0	OBC	0	25	9	12		obc	160	1	1	0	25	-2.29865	0.703974	-2.29865	0.703974
F13	10	1	45	1	GEN	4	20	14	20	15	obc	160	0	0	0	0	0.416377	0.0641228	0	0
F14	1	1	17	1	GEN	2	18	18	12	17	sc	161	0	0	0	0	-0.941137	-0.191818	0	0
F14	2	1	41	1	SC	2	13	12	10		sc	161	2	1	2	13	-0.941137	-0.831669	-0.941137	-0.831669
F14	3	1	76	0	GEN	3	23	16	17	15	sc	161	0	0	0	0	-0.26238	0.448034	0	0
F14	4	1	16	1	OBC	3	20	17	18	17	sc	161	1	1	3	20	-0.26238	0.0641228	-0.26238	0.0641228
F14	5	1	51	0	ST	1	25	22	15		sc	161	2	1	1	25	-1.61989	0.703974	-1.61989	0.703974
F14	6	1	69	0	GEN	3	12	17	18		sc	161	0	0	0	0	-0.26238	-0.95964	0	0
F14	7	1	9	1	SC	2	12	14	12		sc	161	2	1	2	12	-0.941137	-0.95964	-0.941137	-0.95964
F14	8	1	91	0	GEN	3	16	14	16	16	sc	161	0	0	0	0	-0.26238	-0.447758	0	0
F14	9	1	86	0	OBC	0	25	9	5		sc	161	1	1	0	25	-2.29865	0.703974	-2.29865	0.703974
F14	10	1	45	1	GEN	4	20	14	22	14	sc	161	0	0	0	0	0.416377	0.0641228	0	0
F15	1	1	17	1	GEN	2	18	18	13	20	general	162	0	0	0	0	-0.941137	-0.191818	0	0
F15	2	1	41	1	SC	2	13	12	12		general	162	2	1	2	13	-0.941137	-0.831669	-0.941137	-0.831669
F15	3	1	76	0	GEN	3	23	16	19	17	general	162	0	0	0	0	-0.26238	0.448034	0	0
F15	4	1	16	1	OBC	3	20	17	19	18	general	162	1	1	3	20	-0.26238	0.0641228	-0.26238	0.0641228
F15	5	1	51	0	ST	1	25	22	10		general	162	2	1	1	25	-1.61989	0.703974	-1.61989	0.703974
F15	6	1	69	0	GEN	3	12	17	16		general	162	0	0	0	0	-0.26238	-0.95964	0	0
F15	7	1	9	1	SC	2	12	14	13		general	162	2	1	2	12	-0.941137	-0.95964	-0.941137	-0.95964
F15	8	1	91	0	GEN	3	16	14	18	15	general	162	0	0	0	0	-0.26238	-0.447758	0	0
F15	9	1	86	0	OBC	0	25	9	7		general	162	1	1	0	25	-2.29865	0.703974	-2.29865	0.703974
F15	10	1	45	1	GEN	4	20	14	23	15	general	162	0	0	0	0	0.416377	0.0641228	0	0
F16	1	1	17	1	GEN	2	18	18	18	22	obc	163	0	0	0	0	-0.941137	-0.191818	0	0
F16	2	1	41	1	SC	2	13	12	15		obc	163	2	1	2	13	-0.941137	-0.831669	-0.941137	-0.831669
F16	3	1	76	0	GEN	3	23	16	22	19	obc	163	0	0	0	0	-0.26238	0.448034	0	0
F16	4	1	16	1	OBC	3	20	17	18	20	obc	163	1	1	3	20	-0.26238	0.0641228	-0.26238	0.0641228
F16	5	1	51	0	ST	1	25	22	16		obc	163	2	1	1	25	-1.61989	0.703974	-1.61989	0.703974
F16	6	1	69	0	GEN	3	12	17	15		obc	163	0	0	0	0	-0.26238	-0.95964	0	0
F16	7	1	9	1	SC	2	12	14	15		obc	163	2	1	2	12	-0.941137	-0.95964	-0.941137	-0.95964
F16	8	1	91	0	GEN	3	16	14	20	16	obc	163	0	0	0	0	-0.26238	-0.447758	0	0
F16	9	1	86	0	OBC	0	25	9	20		obc	163	1	1	0	25	-2.29865	0.703974	-2.29865	0.703974
F16	10	1	45	1	GEN	4	20	14	24	17	obc	163	0	0	0	0	0.416377	0.0641228	0	0
F17	1	1	27	0	GEN	2	20	14	10		obc	164	0	0	0	0	-0.941137	0.0641228	0	0
F17	2	1	78	0	OBC	5	20	11	25	22	obc	164	1	1	5	20	1.09513	0.0641228	1.09513	0.0641228
F17	3	1	88	0	OBC	2	18	18	10		obc	164	1	1	2	18	-0.941137	-0.191818	-0.941137	-0.191818
F17	4	1	1	1	OBC	4	25	24	20		obc	164	1	1	4	25	0.416377	0.703974	0.416377	0.703974
F17	5	1	80	0	OBC	3	22	13	15		obc	164	1	1	3	22	-0.26238	0.320063	-0.26238	0.320063
F17	6	1	104	0	OBC	4	20	17	20	16	obc	164	1	1	4	20	0.416377	0.0641228	0.416377	0.0641228
F17	7	1	67	0	GEN	4	40	22	20		obc	164	0	0	0	0	0.416377	2.62353	0	0
F17	8	1	101	1	ST	5	20	19	20	19	obc	164	2	1	5	20	1.09513	0.0641228	1.09513	0.0641228
F17	9	1	112	1	GEN	2	9	16	9	18	obc	164	0	0	0	0	-0.941137	-1.34355	0	0
F17	10	1	18	1	GEN	5	25	29	25	28	obc	164	0	0	0	0	1.09513	0.703974	0	0
F19	1	1	27	0	GEN	2	20	14	15		general	165	0	0	0	0	-0.941137	0.0641228	0	0
F19	2	1	78	0	OBC	5	20	11	22	10	general	165	1	1	5	20	1.09513	0.0641228	1.09513	0.0641228
F19	3	1	88	0	OBC	2	18	18	13		general	165	1	1	2	18	-0.941137	-0.191818	-0.941137	-0.191818
F19	4	1	1	1	OBC	4	25	24	22	20	general	165	1	1	4	25	0.416377	0.703974	0.416377	0.703974
F19	5	1	80	0	OBC	3	22	13	17		general	165	1	1	3	22	-0.26238	0.320063	-0.26238	0.320063
F19	6	1	104	0	OBC	4	20	17	18	15	general	165	1	1	4	20	0.416377	0.0641228	0.416377	0.0641228
F19	7	1	67	0	GEN	4	40	22	20		general	165	0	0	0	0	0.416377	2.62353	0	0
F19	8	1	101	1	ST	5	20	19	22	19	general	165	2	1	5	20	1.09513	0.0641228	1.09513	0.0641228
F19	9	1	112	1	GEN	2	9	16	10		general	165	0	0	0	0	-0.941137	-1.34355	0	0
F19	10	1	18	1	GEN	5	25	29	22	25	general	165	0	0	0	0	1.09513	0.703974	0	0
F2	1	1	3	1	GEN	4	25	25	23	28	obc	166	0	0	0	0	0.416377	0.703974	0	0
F2	2	1	108	0	OBC	2	10	16	15		obc	166	1	1	2	10	-0.941137	-1.21558	-0.941137	-1.21558
F2	3	1	71	0	GEN	2	25	23	20		obc	166	0	0	0	0	-0.941137	0.703974	0	0
F2	4	1	110	0	ST	4	20	23	15	25	obc	166	2	1	4	20	0.416377	0.0641228	0.416377	0.0641228
F2	5	1	89	0	OBC	3	25	19	20	18	obc	166	1	1	3	25	-0.26238	0.703974	-0.26238	0.703974
F2	6	1	111	0	GEN	5	30	26	28		obc	166	0	0	0	0	1.09513	1.34383	0	0
F2	7	1	87	0	GEN	5	27	29	26		obc	166	0	0	0	0	1.09513	0.959915	0	0
F2	8	1	49	1	GEN	5	30	24	28	20	obc	166	0	0	0	0	1.09513	1.34383	0	0
F2	9	1	25	1	GEN	4	24	27	24	28	obc	166	0	0	0	0	0.416377	0.576004	0	0
F2	10	1	23	1	GEN	4	32	18	20		obc	166	0	0	0	0	0.416377	1.59977	0	0
F20	1	1	27	0	GEN	2	20	14	15		obc	167	0	0	0	0	-0.941137	0.0641228	0	0
F20	2	1	78	0	OBC	5	20	11	20	16	obc	167	1	1	5	20	1.09513	0.0641228	1.09513	0.0641228
F20	3	1	88	0	OBC	2	18	18	10		obc	167	1	1	2	18	-0.941137	-0.191818	-0.941137	-0.191818
F20	4	1	1	1	OBC	4	25	24	20	26	obc	167	1	1	4	25	0.416377	0.703974	0.416377	0.703974
F20	5	1	80	0	OBC	3	22	13	20		obc	167	1	1	3	22	-0.26238	0.320063	-0.26238	0.320063
F20	6	1	104	0	OBC	4	20	17	24	25	obc	167	1	1	4	20	0.416377	0.0641228	0.416377	0.0641228
F20	7	1	67	0	GEN	4	40	22		25	obc	167	0	0	0	0	0.416377	2.62353	0	0
F20	8	1	101	1	ST	5	20	19		26	obc	167	2	1	5	20	1.09513	0.0641228	1.09513	0.0641228
F20	9	1	112	1	GEN	2	9	16			obc	167	0	0	0	0	-0.941137	-1.34355	0	0
F20	10	1	18	1	GEN	5	25	29	30	28	obc	167	0	0	0	0	1.09513	0.703974	0	0
F21	1	1	27	0	GEN	2	20	14	18		obc	168	0	0	0	0	-0.941137	0.0641228	0	0
F21	2	1	78	0	OBC	5	20	11	27	18	obc	168	1	1	5	20	1.09513	0.0641228	1.09513	0.0641228
F21	3	1	88	0	OBC	2	18	18	15		obc	168	1	1	2	18	-0.941137	-0.191818	-0.941137	-0.191818
F21	4	1	1	1	OBC	4	25	24	25	26	obc	168	1	1	4	25	0.416377	0.703974	0.416377	0.703974
F21	5	1	80	0	OBC	3	22	13	22		obc	168	1	1	3	22	-0.26238	0.320063	-0.26238	0.320063
F21	6	1	104	0	OBC	4	20	17	24	20	obc	168	1	1	4	20	0.416377	0.0641228	0.416377	0.0641228
F21	7	1	67	0	GEN	4	40	22	23		obc	168	0	0	0	0	0.416377	2.62353	0	0
F21	8	1	101	1	ST	5	20	19	26	20	obc	168	2	1	5	20	1.09513	0.0641228	1.09513	0.0641228
F21	9	1	112	1	GEN	2	9	16	16		obc	168	0	0	0	0	-0.941137	-1.34355	0	0
F21	10	1	18	1	GEN	5	25	29	28	27	obc	168	0	0	0	0	1.09513	0.703974	0	0
F4	1	1	3	1	GEN	4	25	25	20	25	general	169	0	0	0	0	0.416377	0.703974	0	0
F4	2	1	108	0	OBC	2	10	16	10		general	169	1	1	2	10	-0.941137	-1.21558	-0.941137	-1.21558
F4	3	1	71	0	GEN	2	25	23	20		general	169	0	0	0	0	-0.941137	0.703974	0	0
F4	4	1	110	0	ST	4	20	23	20		general	169	2	1	4	20	0.416377	0.0641228	0.416377	0.0641228
F4	5	1	89	0	OBC	3	25	19	20		general	169	1	1	3	25	-0.26238	0.703974	-0.26238	0.703974
F4	6	1	111	0	GEN	5	30	26	26	26	general	169	0	0	0	0	1.09513	1.34383	0	0
F4	7	1	87	0	GEN	5	27	29	26	28	general	169	0	0	0	0	1.09513	0.959915	0	0
F4	8	1	49	1	GEN	5	30	24	27	25	general	169	0	0	0	0	1.09513	1.34383	0	0
F4	9	1	25	1	GEN	4	24	27	24		general	169	0	0	0	0	0.416377	0.576004	0	0
F4	10	1	23	1	GEN	4	32	18	25	20	general	169	0	0	0	0	0.416377	1.59977	0	0
F5	1	1	3	1	GEN	4	25	25	28		sc	170	0	0	0	0	0.416377	0.703974	0	0
F5	2	1	108	0	OBC	2	10	16	15		sc	170	1	1	2	10	-0.941137	-1.21558	-0.941137	-1.21558
F5	3	1	71	0	GEN	2	25	23	15		sc	170	0	0	0	0	-0.941137	0.703974	0	0
F5	4	1	110	0	ST	4	20	23	17	25	sc	170	2	1	4	20	0.416377	0.0641228	0.416377	0.0641228
F5	5	1	89	0	OBC	3	25	19	22		sc	170	1	1	3	25	-0.26238	0.703974	-0.26238	0.703974
F5	6	1	111	0	GEN	5	30	26	30	27	sc	170	0	0	0	0	1.09513	1.34383	0	0
F5	7	1	87	0	GEN	5	27	29	25	28	sc	170	0	0	0	0	1.09513	0.959915	0	0
F5	8	1	49	1	GEN	5	30	24	28		sc	170	0	0	0	0	1.09513	1.34383	0	0
F5	9	1	25	1	GEN	4	24	27	21	26	sc	170	0	0	0	0	0.416377	0.576004	0	0
F5	10	1	23	1	GEN	4	32	18	26	20	sc	170	0	0	0	0	0.416377	1.59977	0	0
F7	1	1	29	1	SC	0	5	0	4		general	171	2	1	0	5	-2.29865	-1.85543	-2.29865	-1.85543
F7	2	1	8	0	SC	6	45	20	30	22	general	171	2	1	6	45	1.77389	3.26338	1.77389	3.26338
F7	3	1	2	1	GEN	4	25	18	20	20	general	171	0	0	0	0	0.416377	0.703974	0	0
F7	4	1	77	1	OBC	5	20	23	25	25	general	171	1	1	5	20	1.09513	0.0641228	1.09513	0.0641228
F7	5	1	21	0	ST	3	16	14	15	16	general	171	2	1	3	16	-0.26238	-0.447758	-0.26238	-0.447758
F7	6	1	4	0	OBC	2	15	15	9		general	171	1	1	2	15	-0.941137	-0.575729	-0.941137	-0.575729
F7	7	1	66	0	OBC	5	25	18	26	20	general	171	1	1	5	25	1.09513	0.703974	1.09513	0.703974
F7	8	1	26	1	GEN	3	30	18	15		general	171	0	0	0	0	-0.26238	1.34383	0	0
F7	9	1	30	1	GEN	2	12	12	10		general	171	0	0	0	0	-0.941137	-0.95964	0	0
F7	10	1	31	0	SC	3	24	14	18		general	171	2	1	3	24	-0.26238	0.576004	-0.26238	0.576004
F8	1	1	29	1	SC	0	5	0	6		obc	172	2	1	0	5	-2.29865	-1.85543	-2.29865	-1.85543
F8	2	1	8	0	SC	6	45	20	28	18	obc	172	2	1	6	45	1.77389	3.26338	1.77389	3.26338
F8	3	1	2	1	GEN	4	25	18	25	20	obc	172	0	0	0	0	0.416377	0.703974	0	0
F8	4	1	77	1	OBC	5	20	23	20	25	obc	172	1	1	5	20	1.09513	0.0641228	1.09513	0.0641228
F8	5	1	21	0	ST	3	16	14	15		obc	172	2	1	3	16	-0.26238	-0.447758	-0.26238	-0.447758
F8	6	1	4	0	OBC	2	15	15	10		obc	172	1	1	2	15	-0.941137	-0.575729	-0.941137	-0.575729
F8	7	1	66	0	OBC	5	25	18	21	20	obc	172	1	1	5	25	1.09513	0.703974	1.09513	0.703974
F8	8	1	26	1	GEN	3	30	18	20	20	obc	172	0	0	0	0	-0.26238	1.34383	0	0
F8	9	1	30	1	GEN	2	12	12	9		obc	172	0	0	0	0	-0.941137	-0.95964	0	0
F8	10	1	31	0	SC	3	24	14	18		obc	172	2	1	3	24	-0.26238	0.576004	-0.26238	0.576004
F9	1	1	29	1	SC	0	5	0	3		general	173	2	1	0	5	-2.29865	-1.85543	-2.29865	-1.85543
F9	2	1	8	0	SC	6	45	20	25	21	general	173	2	1	6	45	1.77389	3.26338	1.77389	3.26338
F9	3	1	2	1	GEN	4	25	18	20	16	general	173	0	0	0	0	0.416377	0.703974	0	0
F9	4	1	77	1	OBC	5	20	23	20	25	general	173	1	1	5	20	1.09513	0.0641228	1.09513	0.0641228
F9	5	1	21	0	ST	3	16	14	15	16	general	173	2	1	3	16	-0.26238	-0.447758	-0.26238	-0.447758
F9	6	1	4	0	OBC	2	15	15	10		general	173	1	1	2	15	-0.941137	-0.575729	-0.941137	-0.575729
F9	7	1	66	0	OBC	5	25	18	22	16	general	173	1	1	5	25	1.09513	0.703974	1.09513	0.703974
F9	8	1	26	1	GEN	3	30	18	15		general	173	0	0	0	0	-0.26238	1.34383	0	0
F9	9	1	30	1	GEN	2	12	12	10		general	173	0	0	0	0	-0.941137	-0.95964	0	0
F9	10	1	31	0	SC	3	24	14	20		general	173	2	1	3	24	-0.26238	0.576004	-0.26238	0.576004
G1	1	1	27	0	GEN	2	20	14	20		obc	174	0	0	0	0	-0.941137	0.0641228	0	0
G1	2	1	78	0	OBC	5	20	11	28	15	obc	174	1	1	5	20	1.09513	0.0641228	1.09513	0.0641228
G1	3	1	88	0	OBC	2	18	18	15		obc	174	1	1	2	18	-0.941137	-0.191818	-0.941137	-0.191818
G1	4	1	1	1	OBC	4	25	24	25	26	obc	174	1	1	4	25	0.416377	0.703974	0.416377	0.703974
G1	5	1	80	0	OBC	3	22	13	17		obc	174	1	1	3	22	-0.26238	0.320063	-0.26238	0.320063
G1	6	1	104	0	OBC	4	20	17	22		obc	174	1	1	4	20	0.416377	0.0641228	0.416377	0.0641228
G1	7	1	67	0	GEN	4	40	22	29	24	obc	174	0	0	0	0	0.416377	2.62353	0	0
G1	8	1	101	1	ST	5	20	19	27	22	obc	174	2	1	5	20	1.09513	0.0641228	1.09513	0.0641228
G1	9	1	112	1	GEN	2	9	16	10		obc	174	0	0	0	0	-0.941137	-1.34355	0	0
G1	10	1	18	1	GEN	5	25	29	30	28	obc	174	0	0	0	0	1.09513	0.703974	0	0
G10	1	1	3	1	GEN	4	25	25	20		obc	175	0	0	0	0	0.416377	0.703974	0	0
G10	2	1	108	0	OBC	2	10	16	12		obc	175	1	1	2	10	-0.941137	-1.21558	-0.941137	-1.21558
G10	3	1	71	0	GEN	2	25	23	15		obc	175	0	0	0	0	-0.941137	0.703974	0	0
G10	4	1	110	0	ST	4	20	23	16	25	obc	175	2	1	4	20	0.416377	0.0641228	0.416377	0.0641228
G10	5	1	89	0	OBC	3	25	19	14		obc	175	1	1	3	25	-0.26238	0.703974	-0.26238	0.703974
G10	6	1	111	0	GEN	5	30	26	21	24	obc	175	0	0	0	0	1.09513	1.34383	0	0
G10	7	1	87	0	GEN	5	27	29	20	28	obc	175	0	0	0	0	1.09513	0.959915	0	0
G10	8	1	49	1	GEN	5	30	24	25	26	obc	175	0	0	0	0	1.09513	1.34383	0	0
G10	9	1	25	1	GEN	4	24	27	21		obc	175	0	0	0	0	0.416377	0.576004	0	0
G10	10	1	23	1	GEN	4	32	18	25	17	obc	175	0	0	0	0	0.416377	1.59977	0	0
G11	1	1	3	1	GEN	4	25	25	22	26	general	176	0	0	0	0	0.416377	0.703974	0	0
G11	2	1	108	0	OBC	2	10	16	12		general	176	1	1	2	10	-0.941137	-1.21558	-0.941137	-1.21558
G11	3	1	71	0	GEN	2	25	23	12		general	176	0	0	0	0	-0.941137	0.703974	0	0
G11	4	1	110	0	ST	4	20	23	21	22	general	176	2	1	4	20	0.416377	0.0641228	0.416377	0.0641228
G11	5	1	89	0	OBC	3	25	19	18	20	general	176	1	1	3	25	-0.26238	0.703974	-0.26238	0.703974
G11	6	1	111	0	GEN	5	30	26	30		general	176	0	0	0	0	1.09513	1.34383	0	0
G11	7	1	87	0	GEN	5	27	29	30	23	general	176	0	0	0	0	1.09513	0.959915	0	0
G11	8	1	49	1	GEN	5	30	24	30		general	176	0	0	0	0	1.09513	1.34383	0	0
G11	9	1	25	1	GEN	4	24	27	23	25	general	176	0	0	0	0	0.416377	0.576004	0	0
G11	10	1	23	1	GEN	4	32	18	28		general	176	0	0	0	0	0.416377	1.59977	0	0
G12	1	1	3	1	GEN	4	25	25	25	25	st	177	0	0	0	0	0.416377	0.703974	0	0
G12	2	1	108	0	OBC	2	10	16	10		st	177	1	1	2	10	-0.941137	-1.21558	-0.941137	-1.21558
G12	3	1	71	0	GEN	2	25	23	10		st	177	0	0	0	0	-0.941137	0.703974	0	0
G12	4	1	110	0	ST	4	20	23	30	26	st	177	2	1	4	20	0.416377	0.0641228	0.416377	0.0641228
G12	5	1	89	0	OBC	3	25	19	25		st	177	1	1	3	25	-0.26238	0.703974	-0.26238	0.703974
G12	6	1	111	0	GEN	5	30	26	25	25	st	177	0	0	0	0	1.09513	1.34383	0	0
G12	7	1	87	0	GEN	5	27	29	30	27	st	177	0	0	0	0	1.09513	0.959915	0	0
G12	8	1	49	1	GEN	5	30	24	25	26	st	177	0	0	0	0	1.09513	1.34383	0	0
G12	9	1	25	1	GEN	4	24	27	20		st	177	0	0	0	0	0.416377	0.576004	0	0
G12	10	1	23	1	GEN	4	32	18			st	177	0	0	0	0	0.416377	1.59977	0	0
G13	1	1	29	1	SC	5	0	8	2		obc	178	2	1	5	0	1.09513	-2.49528	1.09513	-2.49528
G13	2	1	8	0	SC	6	45	20	27	20	obc	178	2	1	6	45	1.77389	3.26338	1.77389	3.26338
G13	3	1	2	1	GEN	4	25	18	20	20	obc	178	0	0	0	0	0.416377	0.703974	0	0
G13	4	1	77	1	OBC	5	20	23	22	24	obc	178	1	1	5	20	1.09513	0.0641228	1.09513	0.0641228
G13	5	1	21	0	ST	3	16	14	13		obc	178	2	1	3	16	-0.26238	-0.447758	-0.26238	-0.447758
G13	6	1	4	0	OBC	2	15	15	12		obc	178	1	1	2	15	-0.941137	-0.575729	-0.941137	-0.575729
G13	7	1	66	0	OBC	5	25	18	24	17	obc	178	1	1	5	25	1.09513	0.703974	1.09513	0.703974
G13	8	1	26	1	GEN	3	30	18	15		obc	178	0	0	0	0	-0.26238	1.34383	0	0
G13	9	1	30	1	GEN	2	12	12	12		obc	178	0	0	0	0	-0.941137	-0.95964	0	0
G13	10	1	31	0	SC	3	24	14	18	13	obc	178	2	1	3	24	-0.26238	0.576004	-0.26238	0.576004
G2	1	1	27	0	GEN	2	20	14	14		obc	179	0	0	0	0	-0.941137	0.0641228	0	0
G2	2	1	78	0	OBC	5	20	11	22	12	obc	179	1	1	5	20	1.09513	0.0641228	1.09513	0.0641228
G2	3	1	88	0	OBC	2	18	18	13		obc	179	1	1	2	18	-0.941137	-0.191818	-0.941137	-0.191818
G2	4	1	1	1	OBC	4	25	24	20	25	obc	179	1	1	4	25	0.416377	0.703974	0.416377	0.703974
G2	5	1	80	0	OBC	3	22	13	15		obc	179	1	1	3	22	-0.26238	0.320063	-0.26238	0.320063
G2	6	1	104	0	OBC	4	20	17	19		obc	179	1	1	4	20	0.416377	0.0641228	0.416377	0.0641228
G2	7	1	67	0	GEN	4	40	22	20	25	obc	179	0	0	0	0	0.416377	2.62353	0	0
G2	8	1	101	1	ST	5	20	19	20	21	obc	179	2	1	5	20	1.09513	0.0641228	1.09513	0.0641228
G2	9	1	112	1	GEN	2	9	16	10		obc	179	0	0	0	0	-0.941137	-1.34355	0	0
G2	10	1	18	1	GEN	5	25	29	24	26	obc	179	0	0	0	0	1.09513	0.703974	0	0
G3	1	1	27	0	GEN	2	20	14	21	23	obc	180	0	0	0	0	-0.941137	0.0641228	0	0
G3	2	1	78	0	OBC	5	20	11	23	20	obc	180	1	1	5	20	1.09513	0.0641228	1.09513	0.0641228
G3	3	1	88	0	OBC	2	18	18	22		obc	180	1	1	2	18	-0.941137	-0.191818	-0.941137	-0.191818
G3	4	1	1	1	OBC	4	25	24	20		obc	180	1	1	4	25	0.416377	0.703974	0.416377	0.703974
G3	5	1	80	0	OBC	3	22	13	22		obc	180	1	1	3	22	-0.26238	0.320063	-0.26238	0.320063
G3	6	1	104	0	OBC	4	20	17	23	22	obc	180	1	1	4	20	0.416377	0.0641228	0.416377	0.0641228
G3	7	1	67	0	GEN	4	40	22	20		obc	180	0	0	0	0	0.416377	2.62353	0	0
G3	8	1	101	1	ST	5	20	19	21	20	obc	180	2	1	5	20	1.09513	0.0641228	1.09513	0.0641228
G3	9	1	112	1	GEN	2	9	16	22		obc	180	0	0	0	0	-0.941137	-1.34355	0	0
G3	10	1	18	1	GEN	5	25	29	20	24	obc	180	0	0	0	0	1.09513	0.703974	0	0
G4	1	1	17	1	GEN	2	18	18	22	15	obc	181	0	0	0	0	-0.941137	-0.191818	0	0
G4	2	1	41	1	SC	2	13	12	17		obc	181	2	1	2	13	-0.941137	-0.831669	-0.941137	-0.831669
G4	3	1	76	0	GEN	3	23	16	25	17	obc	181	0	0	0	0	-0.26238	0.448034	0	0
G4	4	1	16	1	OBC	3	20	17	22		obc	181	1	1	3	20	-0.26238	0.0641228	-0.26238	0.0641228
G4	5	1	51	0	ST	1	25	22	18	26	obc	181	2	1	1	25	-1.61989	0.703974	-1.61989	0.703974
G4	6	1	69	0	GEN	3	12	17	15		obc	181	0	0	0	0	-0.26238	-0.95964	0	0
G4	7	1	9	1	SC	2	12	14	15		obc	181	2	1	2	12	-0.941137	-0.95964	-0.941137	-0.95964
G4	8	1	91	0	GEN	3	16	14	18		obc	181	0	0	0	0	-0.26238	-0.447758	0	0
G4	9	1	86	0	OBC	0	25	9	28	18	obc	181	1	1	0	25	-2.29865	0.703974	-2.29865	0.703974
G4	10	1	45	1	GEN	4	20	14	24	15	obc	181	0	0	0	0	0.416377	0.0641228	0	0
G5	1	1	29	1	SC	5	0	8	4		obc	182	2	1	5	0	1.09513	-2.49528	1.09513	-2.49528
G5	2	1	8	0	SC	6	45	20	28	19	obc	182	2	1	6	45	1.77389	3.26338	1.77389	3.26338
G5	3	1	2	1	GEN	4	25	18	21	17	obc	182	0	0	0	0	0.416377	0.703974	0	0
G5	4	1	77	1	OBC	5	20	23	23	22	obc	182	1	1	5	20	1.09513	0.0641228	1.09513	0.0641228
G5	5	1	21	0	ST	3	16	14	14		obc	182	2	1	3	16	-0.26238	-0.447758	-0.26238	-0.447758
G5	6	1	4	0	OBC	2	15	15	11		obc	182	1	1	2	15	-0.941137	-0.575729	-0.941137	-0.575729
G5	7	1	66	0	OBC	5	25	18	24	17	obc	182	1	1	5	25	1.09513	0.703974	1.09513	0.703974
G5	8	1	26	1	GEN	3	30	18	14	16	obc	182	0	0	0	0	-0.26238	1.34383	0	0
G5	9	1	30	1	GEN	2	12	12	10		obc	182	0	0	0	0	-0.941137	-0.95964	0	0
G5	10	1	31	0	SC	3	24	14	16		obc	182	2	1	3	24	-0.26238	0.576004	-0.26238	0.576004
G6	1	1	29	1	SC	5	0	8	0		sc	183	2	1	5	0	1.09513	-2.49528	1.09513	-2.49528
G6	2	1	8	0	SC	6	45	20	30	20	sc	183	2	1	6	45	1.77389	3.26338	1.77389	3.26338
G6	3	1	2	1	GEN	4	25	18	20	12	sc	183	0	0	0	0	0.416377	0.703974	0	0
G6	4	1	77	1	OBC	5	20	23	25		sc	183	1	1	5	20	1.09513	0.0641228	1.09513	0.0641228
G6	5	1	21	0	ST	3	16	14	15	14	sc	183	2	1	3	16	-0.26238	-0.447758	-0.26238	-0.447758
G6	6	1	4	0	OBC	2	15	15	10	13	sc	183	1	1	2	15	-0.941137	-0.575729	-0.941137	-0.575729
G6	7	1	66	0	OBC	5	25	18	25	10	sc	183	1	1	5	25	1.09513	0.703974	1.09513	0.703974
G6	8	1	26	1	GEN	3	30	18	15		sc	183	0	0	0	0	-0.26238	1.34383	0	0
G6	9	1	30	1	GEN	2	12	12	10		sc	183	0	0	0	0	-0.941137	-0.95964	0	0
G6	10	1	31	0	SC	3	24	14	15		sc	183	2	1	3	24	-0.26238	0.576004	-0.26238	0.576004
G7	1	1	17	1	GEN	2	18	18	15	28	obc	184	0	0	0	0	-0.941137	-0.191818	0	0
G7	2	1	41	1	SC	2	13	12	25	18	obc	184	2	1	2	13	-0.941137	-0.831669	-0.941137	-0.831669
G7	3	1	76	0	GEN	3	23	16	25	24	obc	184	0	0	0	0	-0.26238	0.448034	0	0
G7	4	1	16	1	OBC	3	20	17	18		obc	184	1	1	3	20	-0.26238	0.0641228	-0.26238	0.0641228
G7	5	1	51	0	ST	1	25	22	30	21	obc	184	2	1	1	25	-1.61989	0.703974	-1.61989	0.703974
G7	6	1	69	0	GEN	3	12	17	20		obc	184	0	0	0	0	-0.26238	-0.95964	0	0
G7	7	1	9	1	SC	2	12	14	15		obc	184	2	1	2	12	-0.941137	-0.95964	-0.941137	-0.95964
G7	8	1	91	0	GEN	3	16	14	18		obc	184	0	0	0	0	-0.26238	-0.447758	0	0
G7	9	1	86	0	OBC	0	25	9	30	28	obc	184	1	1	0	25	-2.29865	0.703974	-2.29865	0.703974
G7	10	1	45	1	GEN	4	20	14	20		obc	184	0	0	0	0	0.416377	0.0641228	0	0
G8	1	1	17	1	GEN	2	18	18	12	12	general	185	0	0	0	0	-0.941137	-0.191818	0	0
G8	2	1	41	1	SC	2	13	12	15	14	general	185	2	1	2	13	-0.941137	-0.831669	-0.941137	-0.831669
G8	3	1	76	0	GEN	3	23	16	15		general	185	0	0	0	0	-0.26238	0.448034	0	0
G8	4	1	16	1	OBC	3	20	17	16	10	general	185	1	1	3	20	-0.26238	0.0641228	-0.26238	0.0641228
G8	5	1	51	0	ST	1	25	22	10		general	185	2	1	1	25	-1.61989	0.703974	-1.61989	0.703974
G8	6	1	69	0	GEN	3	12	17			general	185	0	0	0	0	-0.26238	-0.95964	0	0
G8	7	1	9	1	SC	2	12	14		8	general	185	2	1	2	12	-0.941137	-0.95964	-0.941137	-0.95964
G8	8	1	91	0	GEN	3	16	14			general	185	0	0	0	0	-0.26238	-0.447758	0	0
G8	9	1	86	0	OBC	0	25	9			general	185	1	1	0	25	-2.29865	0.703974	-2.29865	0.703974
G8	10	1	45	1	GEN	4	20	14		14	general	185	0	0	0	0	0.416377	0.0641228	0	0
G9	1	1	3	1	GEN	4	25	25	27	26	general	186	0	0	0	0	0.416377	0.703974	0	0
G9	2	1	108	0	OBC	2	10	16	15		general	186	1	1	2	10	-0.941137	-1.21558	-0.941137	-1.21558
G9	3	1	71	0	GEN	2	25	23	15		general	186	0	0	0	0	-0.941137	0.703974	0	0
G9	4	1	110	0	ST	4	20	23	24	24	general	186	2	1	4	20	0.416377	0.0641228	0.416377	0.0641228
G9	5	1	89	0	OBC	3	25	19	21		general	186	1	1	3	25	-0.26238	0.703974	-0.26238	0.703974
G9	6	1	111	0	GEN	5	30	26	30	27	general	186	0	0	0	0	1.09513	1.34383	0	0
G9	7	1	87	0	GEN	5	27	29	30	28	general	186	0	0	0	0	1.09513	0.959915	0	0
G9	8	1	49	1	GEN	5	30	24	30	26	general	186	0	0	0	0	1.09513	1.34383	0	0
G9	9	1	25	1	GEN	4	24	27	27		general	186	0	0	0	0	0.416377	0.576004	0	0
G9	10	1	23	1	GEN	4	32	18	28		general	186	0	0	0	0	0.416377	1.59977	0	0
